# Supplementary material for: Crystal structure and computational study of 3,4-dihy­droxy-3-hy­droxy­methyl-9-methyl-6-methyl­idene-3a,4,5,6,6a,9,9a,9b-octa­hydro­azuleno[4,5-b]furan-2,8(3H,7H)-dione
Source: Acta Crystallogr E Crystallogr Commun. 2015 Nov 4;71(Pt 12):1425–8. doi: 10.1107/S2056989015019623 (PMC4719805; doi:10.1107/S2056989015019623)
Supplement: Supplementary file 1 [file e-71-01425-sup1.cif]

##############################################################################
#                                                                            #
# This CIF contains the data in a paper accepted for publication in          #
# Acta Crystallographica Section E. It conforms to the requirements of       #
# Notes for Authors for Acta Crystallographica Section E, and has been       #
# peer reviewed under the auspices of the IUCr Commission on Journals.       #
#                                                                            #
# Full details of the Crystallographic Information File format               #
# are given in the paper "The Crystallographic Information File (CIF):       #
# a New Standard Archive File for Crystallography" by S. R. Hall, F. H.      #
# Allen and I. D. Brown [Acta Cryst. (1991), A47, 655-685].                  #
#                                                                            #
# The current version of the core CIF dictionary is obtainable from          #
# ftp://ftp.iucr.org/pub/cif_core.dic.                                       #
#                                                                            #
# Software is freely available for graphical display of the structure(s)     #
# in this CIF. For information consult the CIF software page                 #
# http://www.iucr.org/resources/cif/software.                                #
#                                                                            #
# This file may be used for bona fide research purposes within the           #
# scientific community so long as proper attribution is given to the journal # 
# article from which it was obtained.                                        #
#                                                                            #
##############################################################################
data_global
_audit_creation_method     'PLATON <TABLE ACC> option'
_journal_date_recd_electronic     2015-10-09
_journal_date_accepted     2015-10-16
_journal_name_full     'Acta Crystallographica, Section E'
_journal_year     2015
_journal_volume     71
_journal_issue     12
_journal_page_first     1425
_journal_page_last     1428
_journal_paper_category     GO
_journal_paper_doi     10.1107/S2056989015019623
_journal_coeditor_code     RZ5172
_publ_contact_author_name     'Dr Mehmet Akkurt'
_publ_contact_author_address
;
Department of Physics
Faculty of Sciences
Erciyes University
38039 Kayseri
Turkey
;
_publ_contact_author_email     'akkurt@erciyes.edu.tr'
_publ_contact_author_fax     '+90-352-4374933'
_publ_contact_author_phone     '+90-352-4374901 ext. 33106'
_publ_section_title
;\
Crystal structure and theoretical investigations of
3,4-dihydroxy-3-hydroxymethyl-9-methyl-6-methylidene-3a,4,5,6,6a,9,9a,9b-\
octahydroazuleno[4,5-<i>b</i>]furan-2,8(3<i>H</i>,7<i>H</i>)-dione
;
loop_
    _publ_author_name
    _publ_author_footnote
    _publ_author_address
    '\,Celik, \'Ismail' .
;
Department of Physics
Faculty of Arts and Sciences
Cumhuriyet University
06532 Sivas
Turkey
;
    'Akkurt, Mehmet' .
;
Department of Physics
Faculty of Sciences
Erciyes University
38039 Kayseri
Turkey
;
    'Ak\,sit, H\"useyin' .
;
Department of Chemistry,
Faculty of Science and Art,
Gaziosmanpasa University,
60240 Tokat,
.
Turkey
;
    'Erenler, Ramazan' .
;
Department of Chemistry,
Faculty of Science and Art,
Gaziosmanpasa University,
60240 Tokat,
.
Turkey
;
    'Garc\'ia-Granda, Santiago' .
;
Departamento Qu\'imica F\'isica y Anal\'itica,
Facultad de Qu\'imica,
Universidad Oviedo,
C/ Juli\'an Claver\'ia, 8,
33006 Oviedo (Asturias),
Spain
;
_publ_section_synopsis
;
The cyclopentane ring displays a twist conformation and the \g-lactone ring has
an envelope conformation while the cycloheptane ring adopts a twist-chair
conformation. O---H...O hydrogen bonds link the molecules, forming a
three-dimensional network. A comparison between the structural parameters
obtained by X-ray structure analysis and theoretical calculations give a
satisfactory agreement.
;
data_I
_database_code_depnum_ccdc_archive 'CCDC 1048445'
_chemical_name_systematic
;\
3,4-Dihydroxy-3-hydroxymethyl-9-methyl-6-methylidene-\
3a,4,5,6,6a,9,9a,9b-octahydroazuleno[4,5-<i>b</i>]furan-\
2,8(3<i>H</i>,7<i>H</i>)-dione
;
_chemical_name_common     ?
_chemical_formula_moiety     'C15 H20 O6'
_chemical_formula_sum     'C15 H20 O6'
_chemical_formula_structural     ?
_chemical_formula_iupac     'C15 H20 O6'
_chemical_formula_weight     296.31
_chemical_melting_point     ?
_symmetry_cell_setting     orthorhombic
_symmetry_space_group_name_H-M     'P 21 21 21'
_symmetry_space_group_name_Hall     'P 2ac 2ab'
loop_
    _symmetry_equiv_pos_site_id
    _symmetry_equiv_pos_as_xyz
    1 x,y,z
    2 1/2-x,-y,1/2+z
    3 1/2+x,1/2-y,-z
    4 -x,1/2+y,1/2-z
_cell_length_a     8.19800(10)
_cell_length_b     10.0290(2)
_cell_length_c     16.7720(3)
_cell_angle_alpha     90
_cell_angle_beta     90
_cell_angle_gamma     90
_cell_volume     1378.96(4)
_cell_formula_units_Z     4
_cell_measurement_reflns_used     7099
_cell_measurement_theta_min     4.3990
_cell_measurement_theta_max     70.4870
_cell_measurement_temperature     293
_cell_special_details
;
;
_exptl_crystal_description     prism
_exptl_crystal_colour     colourless
_exptl_crystal_size_max     0.6466
_exptl_crystal_size_mid     0.4659
_exptl_crystal_size_min     0.3016
_exptl_crystal_size_rad     ?
_exptl_crystal_density_diffrn     1.427
_exptl_crystal_density_meas     ?
_exptl_crystal_density_method     'Not Measured'
_exptl_crystal_F_000     632
_exptl_absorpt_coefficient_mu     0.924
_exptl_absorpt_correction_type     multi-scan
_exptl_absorpt_process_details
;
(CrysAlis PRO; Agilent, 2013)
;
_exptl_absorpt_correction_T_min     0.77274
_exptl_absorpt_correction_T_max     1.00000
_exptl_special_details
;
;
_diffrn_ambient_temperature     293
_diffrn_radiation_type     'CuK\a'
_diffrn_radiation_wavelength     1.54184
_diffrn_radiation_source     'Enhance (Cu) X-ray Source'
_diffrn_radiation_monochromator     'graphite'
_diffrn_measurement_device_type     'Agilent Xcalibur Ruby Gemini'
_diffrn_measurement_method     '\w scans'
_diffrn_detector_area_resol_mean     10.2673
_diffrn_reflns_number     12778
_diffrn_reflns_av_R_equivalents     0.0402
_diffrn_reflns_av_sigmaI/netI     0.0248
_diffrn_reflns_theta_min     5.14
_diffrn_reflns_theta_max     70.88
_diffrn_reflns_theta_full     67.68
_diffrn_measured_fraction_theta_max     0.994
_diffrn_measured_fraction_theta_full     0.999
_diffrn_reflns_limit_h_min     -10
_diffrn_reflns_limit_h_max     7
_diffrn_reflns_limit_k_min     -12
_diffrn_reflns_limit_k_max     12
_diffrn_reflns_limit_l_min     -20
_diffrn_reflns_limit_l_max     20
_diffrn_reflns_reduction_process
;
;
_refine_special_details
;
Refinement on <i>F</i>^2^ for ALL reflections except those flagged by the user
for potential systematic errors. Weighted <i>R</i>-factors <i>wR</i> and all
goodnesses of fit <i>S</i> are based on <i>F</i>^2^, conventional
<i>R</i>-factors <i>R</i> are based on <i>F</i>, with <i>F</i> set to zero for
negative <i>F</i>^2^. The observed criterion of <i>F</i>^2^ > \s(<i>F</i>^2^)
is used only for calculating -<i>R</i>-factor-obs <i>etc</i>. and is not
relevant to the choice of reflections for refinement. <i>R</i>-factors based
on <i>F</i>^2^ are statistically about twice as large as those based on
<i>F</i>, and <i>R</i>-factors based on ALL data will be even larger.
;
_reflns_number_total     2623
_reflns_number_gt     2502
_reflns_threshold_expression     'I > 2\s(I)'
_refine_ls_structure_factor_coef     Fsqd
_refine_ls_matrix_type     full
_refine_ls_R_factor_all     0.0375
_refine_ls_R_factor_gt     0.0350
_refine_ls_wR_factor_gt     0.0929
_refine_ls_wR_factor_ref     0.0961
_refine_ls_goodness_of_fit_ref     1.053
_refine_ls_restrained_S_all     1.053
_refine_ls_number_reflns     2623
_refine_ls_number_parameters     200
_refine_ls_number_restraints     0
_refine_ls_number_constraints     ?
_refine_ls_weighting_scheme     calc
_refine_ls_weighting_details
              'w=1/[\s^2^(Fo^2^)+(0.0594P)^2^+0.2045P] where P=(Fo^2^+2Fc^2^)/3'
_atom_sites_solution_hydrogens     mixed
_atom_sites_solution_primary     ?
_atom_sites_solution_secondary     ?
_refine_ls_shift/su_max     0.000
_refine_ls_shift/su_mean     0.000
_refine_diff_density_max     0.272
_refine_diff_density_min     -0.170
_refine_ls_extinction_method
;
SHELXL97 (Sheldrick, 2008)
;
_refine_ls_extinction_coef     0.0184(14)
_refine_ls_extinction_expression
                                  'FC^*^=KFC[1+0.001XFC^2^\L^3^/SIN(2\Q)]^-1/4^'
_refine_ls_abs_structure_details
;
Flack (1983), 1073 Friedel pairs
;
_refine_ls_abs_structure_Flack     -0.09(9)
loop_
    _atom_type_symbol
    _atom_type_description
    _atom_type_scat_dispersion_real
    _atom_type_scat_dispersion_imag
    _atom_type_scat_source
    C C 0.0181 0.0091 ' International Tables Vol C Tables 4.2.6.8 and 6.1.1.4'
    H H 0.0000 0.0000 ' International Tables Vol C Tables 4.2.6.8 and 6.1.1.4'
    O O 0.0492 0.0322 ' International Tables Vol C Tables 4.2.6.8 and 6.1.1.4'
_computing_data_collection
;
CrysAlis PRO (Agilent, 2013)
;
_computing_cell_refinement
;
CrysAlis PRO (Agilent, 2013)
;
_computing_data_reduction
;
CrysAlis PRO (Agilent, 2013)
;
_computing_structure_solution
;
SHELXS97 (Sheldrick,2008)
;
_computing_structure_refinement
;
SHELXL97 (Sheldrick, 2008)
;
_computing_molecular_graphics
;
ORTEP-3 for Windows (Farrugia, 2012)
;
_computing_publication_material
;
PLATON (Spek, 2009)
;
loop_
    _atom_site_type_symbol
    _atom_site_label
    _atom_site_fract_x
    _atom_site_fract_y
    _atom_site_fract_z
    _atom_site_U_iso_or_equiv
    _atom_site_thermal_displace_type
    _atom_site_calc_flag
    _atom_site_refinement_flags
    _atom_site_occupancy
    _atom_site_disorder_assembly
    _atom_site_disorder_group
    O O1 0.2767(2) 0.42340(18) 0.94867(10) 0.0363(5) Uani d . 1.000 . .
    O O2 0.5458(2) 0.3191(2) 1.23883(10) 0.0417(6) Uani d . 1.000 . .
    O O3 0.6704(3) 0.7021(2) 0.83279(12) 0.0430(6) Uani d . 1.000 . .
    O O4 0.4798(3) 0.3608(2) 0.79632(13) 0.0583(8) Uani d . 1.000 . .
    O O5 0.2968(2) 0.68723(17) 0.81640(11) 0.0385(5) Uani d . 1.000 . .
    O O6 0.0874(2) 0.4674(2) 0.85721(12) 0.0526(7) Uani d . 1.000 . .
    C C1 0.6584(3) 0.5976(2) 0.89063(13) 0.0298(7) Uani d . 1.000 . .
    C C2 0.7676(3) 0.6329(3) 0.96189(15) 0.0371(7) Uani d . 1.000 . .
    C C3 0.7539(3) 0.5438(2) 1.03466(14) 0.0324(7) Uani d . 1.000 . .
    C C4 0.6038(3) 0.5670(2) 1.08525(13) 0.0294(7) Uani d . 1.000 . .
    C C5 0.4523(3) 0.4859(2) 1.05600(13) 0.0259(6) Uani d . 1.000 . .
    C C6 0.4448(3) 0.4643(2) 0.96656(13) 0.0266(6) Uani d . 1.000 . .
    C C7 0.4782(3) 0.5846(2) 0.91215(13) 0.0255(6) Uani d . 1.000 . .
    C C8 0.3588(3) 0.5632(2) 0.84275(13) 0.0284(6) Uani d . 1.000 . .
    C C9 0.2237(3) 0.4813(2) 0.88134(14) 0.0331(7) Uani d . 1.000 . .
    C C10 0.4595(3) 0.3538(2) 1.10233(13) 0.0280(6) Uani d . 1.000 . .
    C C11 0.5437(3) 0.3898(2) 1.17991(13) 0.0301(7) Uani d . 1.000 . .
    C C12 0.6183(3) 0.5262(3) 1.17351(14) 0.0347(7) Uani d . 1.000 . .
    C C13 0.8685(3) 0.4549(3) 1.05183(18) 0.0476(9) Uani d . 1.000 . .
    C C14 0.4213(4) 0.4848(3) 0.77071(15) 0.0384(8) Uani d . 1.000 . .
    C C15 0.3005(3) 0.2790(3) 1.11343(15) 0.0389(8) Uani d . 1.000 . .
    H H1 0.69630 0.51390 0.86680 0.0360 Uiso c RU 1.000 . .
    H H2A 0.88010 0.63170 0.94400 0.0450 Uiso c RU 1.000 . .
    H H2B 0.74270 0.72350 0.97810 0.0450 Uiso c RU 1.000 . .
    H H3O 0.755(6) 0.703(4) 0.812(2) 0.0650 Uiso d U 1.000 . .
    H H4 0.57660 0.66200 1.08300 0.0350 Uiso c RU 1.000 . .
    H H4O 0.480(6) 0.298(5) 0.754(3) 0.0880 Uiso d U 1.000 . .
    H H5 0.35370 0.53380 1.07230 0.0310 Uiso c RU 1.000 . .
    H H5O 0.200(5) 0.668(4) 0.794(2) 0.0580 Uiso d U 1.000 . .
    H H6 0.51910 0.39170 0.95210 0.0320 Uiso c RU 1.000 . .
    H H7 0.44530 0.66550 0.94070 0.0310 Uiso c RU 1.000 . .
    H H10 0.53330 0.29460 1.07310 0.0340 Uiso c RU 1.000 . .
    H H12A 0.73190 0.52400 1.18980 0.0420 Uiso c RU 1.000 . .
    H H12B 0.56050 0.58900 1.20720 0.0420 Uiso c RU 1.000 . .
    H H13A 0.85900 0.40230 1.09730 0.0570 Uiso c RU 1.000 . .
    H H13B 0.95820 0.44510 1.01840 0.0570 Uiso c RU 1.000 . .
    H H14A 0.33360 0.47210 0.73260 0.0460 Uiso c RU 1.000 . .
    H H14B 0.50810 0.53410 0.74470 0.0460 Uiso c RU 1.000 . .
    H H15A 0.25390 0.25940 1.06220 0.0580 Uiso c RU 1.000 . .
    H H15B 0.32090 0.19720 1.14150 0.0580 Uiso c RU 1.000 . .
    H H15C 0.22600 0.33280 1.14360 0.0580 Uiso c RU 1.000 . .
loop_
    _atom_site_aniso_label
    _atom_site_aniso_U_11
    _atom_site_aniso_U_22
    _atom_site_aniso_U_33
    _atom_site_aniso_U_12
    _atom_site_aniso_U_13
    _atom_site_aniso_U_23
    O1 0.0354(9) 0.0441(9) 0.0295(8) -0.0134(7) -0.0076(7) 0.0066(8)
    O2 0.0504(11) 0.0463(10) 0.0285(9) -0.0056(9) -0.0076(8) 0.0089(8)
    O3 0.0399(10) 0.0489(11) 0.0403(10) -0.0025(9) 0.0115(8) 0.0163(9)
    O4 0.0839(17) 0.0463(12) 0.0448(11) 0.0247(12) -0.0133(11) -0.0176(9)
    O5 0.0447(10) 0.0302(8) 0.0407(9) 0.0053(8) -0.0094(8) 0.0039(8)
    O6 0.0391(11) 0.0711(15) 0.0477(11) -0.0126(10) -0.0136(9) 0.0099(10)
    C1 0.0314(12) 0.0314(12) 0.0266(10) -0.0001(10) 0.0055(9) 0.0032(10)
    C2 0.0306(12) 0.0426(13) 0.0380(13) -0.0097(11) 0.0022(10) 0.0041(11)
    C3 0.0280(12) 0.0377(12) 0.0316(12) -0.0081(10) -0.0029(9) 0.0002(10)
    C4 0.0336(12) 0.0265(11) 0.0280(11) -0.0041(9) -0.0003(10) -0.0019(9)
    C5 0.0263(10) 0.0268(10) 0.0245(10) -0.0014(8) 0.0010(9) -0.0005(8)
    C6 0.0271(11) 0.0273(11) 0.0254(11) -0.0027(9) -0.0011(8) 0.0001(8)
    C7 0.0294(11) 0.0239(10) 0.0232(10) 0.0018(9) 0.0020(9) -0.0017(8)
    C8 0.0341(12) 0.0255(11) 0.0256(10) 0.0043(9) -0.0024(9) -0.0004(9)
    C9 0.0339(13) 0.0363(12) 0.0290(11) -0.0009(10) -0.0050(10) -0.0016(10)
    C10 0.0322(11) 0.0280(11) 0.0239(10) -0.0019(9) 0.0002(9) -0.0003(8)
    C11 0.0285(11) 0.0360(12) 0.0257(11) 0.0012(10) -0.0001(10) -0.0007(9)
    C12 0.0390(13) 0.0385(13) 0.0266(11) -0.0052(11) -0.0022(10) -0.0040(10)
    C13 0.0364(14) 0.0650(19) 0.0413(14) 0.0038(13) -0.0002(12) 0.0033(14)
    C14 0.0478(15) 0.0404(14) 0.0269(11) 0.0048(12) -0.0004(11) -0.0054(10)
    C15 0.0414(14) 0.0425(14) 0.0328(12) -0.0135(12) -0.0028(11) 0.0052(11)
_geom_special_details
;
Bond distances, angles <i>etc</i>. have been calculated using the rounded
fractional coordinates. All su's are estimated from the variances of the
(full) variance-covariance matrix. The cell e.s.d.'s are taken into account in
the estimation of distances, angles and torsion angles
;
loop_
    _geom_bond_atom_site_label_1
    _geom_bond_atom_site_label_2
    _geom_bond_site_symmetry_1
    _geom_bond_site_symmetry_2
    _geom_bond_distance
    _geom_bond_publ_flag
    O1 C6 . . 1.469(3) no
    O1 C9 . . 1.342(3) no
    O2 C11 . . 1.216(3) no
    O3 C1 . . 1.432(3) no
    O4 C14 . . 1.400(4) no
    O5 C8 . . 1.415(3) no
    O6 C9 . . 1.197(3) no
    O3 H3O . . 0.78(5) no
    O4 H4O . . 0.95(5) no
    O5 H5O . . 0.90(4) no
    C1 C2 . . 1.535(3) no
    C1 C7 . . 1.526(3) no
    C2 C3 . . 1.517(4) no
    C3 C4 . . 1.513(3) no
    C3 C13 . . 1.327(4) no
    C4 C5 . . 1.564(3) no
    C4 C12 . . 1.540(3) no
    C5 C6 . . 1.517(3) no
    C5 C10 . . 1.537(3) no
    C6 C7 . . 1.537(3) no
    C7 C8 . . 1.536(3) no
    C8 C14 . . 1.530(3) no
    C8 C9 . . 1.523(3) no
    C10 C11 . . 1.517(3) no
    C10 C15 . . 1.515(4) no
    C11 C12 . . 1.502(4) no
    C1 H1 . . 0.9800 no
    C2 H2A . . 0.9700 no
    C2 H2B . . 0.9700 no
    C4 H4 . . 0.9800 no
    C5 H5 . . 0.9800 no
    C6 H6 . . 0.9800 no
    C7 H7 . . 0.9800 no
    C10 H10 . . 0.9800 no
    C12 H12A . . 0.9700 no
    C12 H12B . . 0.9700 no
    C13 H13A . . 0.9300 no
    C13 H13B . . 0.9300 no
    C14 H14A . . 0.9700 no
    C14 H14B . . 0.9700 no
    C15 H15A . . 0.9600 no
    C15 H15B . . 0.9600 no
    C15 H15C . . 0.9600 no
loop_
    _geom_angle_atom_site_label_1
    _geom_angle_atom_site_label_2
    _geom_angle_atom_site_label_3
    _geom_angle_site_symmetry_1
    _geom_angle_site_symmetry_2
    _geom_angle_site_symmetry_3
    _geom_angle
    _geom_angle_publ_flag
    C6 O1 C9 . . . 110.78(17) no
    C1 O3 H3O . . . 112(3) no
    C14 O4 H4O . . . 111(3) no
    C8 O5 H5O . . . 105(3) no
    O3 C1 C7 . . . 106.82(19) no
    O3 C1 C2 . . . 108.59(19) no
    C2 C1 C7 . . . 113.59(19) no
    C1 C2 C3 . . . 116.6(2) no
    C2 C3 C4 . . . 114.90(19) no
    C4 C3 C13 . . . 123.9(2) no
    C2 C3 C13 . . . 121.2(2) no
    C5 C4 C12 . . . 102.98(18) no
    C3 C4 C5 . . . 112.96(18) no
    C3 C4 C12 . . . 115.8(2) no
    C4 C5 C6 . . . 114.63(19) no
    C4 C5 C10 . . . 105.03(18) no
    C6 C5 C10 . . . 112.24(17) no
    O1 C6 C5 . . . 106.26(18) no
    O1 C6 C7 . . . 105.37(18) no
    C5 C6 C7 . . . 117.89(17) no
    C1 C7 C8 . . . 116.72(19) no
    C1 C7 C6 . . . 112.32(18) no
    C6 C7 C8 . . . 103.10(17) no
    O5 C8 C7 . . . 110.05(17) no
    O5 C8 C9 . . . 110.22(19) no
    C9 C8 C14 . . . 107.58(19) no
    C7 C8 C14 . . . 117.2(2) no
    O5 C8 C14 . . . 109.00(19) no
    C7 C8 C9 . . . 102.52(18) no
    O1 C9 O6 . . . 122.5(2) no
    O1 C9 C8 . . . 110.8(2) no
    O6 C9 C8 . . . 126.7(2) no
    C5 C10 C11 . . . 104.24(17) no
    C5 C10 C15 . . . 117.1(2) no
    C11 C10 C15 . . . 113.83(19) no
    O2 C11 C12 . . . 125.7(2) no
    O2 C11 C10 . . . 124.4(2) no
    C10 C11 C12 . . . 109.92(18) no
    C4 C12 C11 . . . 106.21(19) no
    O4 C14 C8 . . . 109.2(2) no
    O3 C1 H1 . . . 109.00 no
    C2 C1 H1 . . . 109.00 no
    C7 C1 H1 . . . 109.00 no
    C1 C2 H2A . . . 108.00 no
    C1 C2 H2B . . . 108.00 no
    C3 C2 H2A . . . 108.00 no
    C3 C2 H2B . . . 108.00 no
    H2A C2 H2B . . . 107.00 no
    C3 C4 H4 . . . 108.00 no
    C5 C4 H4 . . . 108.00 no
    C12 C4 H4 . . . 108.00 no
    C4 C5 H5 . . . 108.00 no
    C6 C5 H5 . . . 108.00 no
    C10 C5 H5 . . . 108.00 no
    O1 C6 H6 . . . 109.00 no
    C5 C6 H6 . . . 109.00 no
    C7 C6 H6 . . . 109.00 no
    C1 C7 H7 . . . 108.00 no
    C6 C7 H7 . . . 108.00 no
    C8 C7 H7 . . . 108.00 no
    C5 C10 H10 . . . 107.00 no
    C11 C10 H10 . . . 107.00 no
    C15 C10 H10 . . . 107.00 no
    C4 C12 H12A . . . 111.00 no
    C4 C12 H12B . . . 110.00 no
    C11 C12 H12A . . . 110.00 no
    C11 C12 H12B . . . 111.00 no
    H12A C12 H12B . . . 109.00 no
    C3 C13 H13A . . . 120.00 no
    C3 C13 H13B . . . 120.00 no
    H13A C13 H13B . . . 120.00 no
    O4 C14 H14A . . . 110.00 no
    O4 C14 H14B . . . 110.00 no
    C8 C14 H14A . . . 110.00 no
    C8 C14 H14B . . . 110.00 no
    H14A C14 H14B . . . 108.00 no
    C10 C15 H15A . . . 109.00 no
    C10 C15 H15B . . . 109.00 no
    C10 C15 H15C . . . 110.00 no
    H15A C15 H15B . . . 109.00 no
    H15A C15 H15C . . . 109.00 no
    H15B C15 H15C . . . 109.00 no
loop_
    _geom_torsion_atom_site_label_1
    _geom_torsion_atom_site_label_2
    _geom_torsion_atom_site_label_3
    _geom_torsion_atom_site_label_4
    _geom_torsion_site_symmetry_1
    _geom_torsion_site_symmetry_2
    _geom_torsion_site_symmetry_3
    _geom_torsion_site_symmetry_4
    _geom_torsion
    _geom_torsion_publ_flag
    C6 O1 C9 O6 . . . . -176.4(2) no
    C6 O1 C9 C8 . . . . 3.7(2) no
    C9 O1 C6 C5 . . . . 139.66(18) no
    C9 O1 C6 C7 . . . . 13.8(2) no
    O3 C1 C2 C3 . . . . 171.8(2) no
    O3 C1 C7 C8 . . . . 54.4(2) no
    C7 C1 C2 C3 . . . . 53.2(3) no
    O3 C1 C7 C6 . . . . 173.17(17) no
    C2 C1 C7 C6 . . . . -67.1(2) no
    C2 C1 C7 C8 . . . . 174.11(19) no
    C1 C2 C3 C13 . . . . 104.8(3) no
    C1 C2 C3 C4 . . . . -76.4(3) no
    C2 C3 C4 C5 . . . . 86.5(2) no
    C2 C3 C4 C12 . . . . -155.1(2) no
    C13 C3 C4 C5 . . . . -94.8(3) no
    C13 C3 C4 C12 . . . . 23.7(3) no
    C12 C4 C5 C10 . . . . -34.5(2) no
    C12 C4 C5 C6 . . . . -158.11(19) no
    C5 C4 C12 C11 . . . . 26.5(2) no
    C3 C4 C5 C10 . . . . 91.2(2) no
    C3 C4 C5 C6 . . . . -32.5(2) no
    C3 C4 C12 C11 . . . . -97.3(2) no
    C10 C5 C6 C7 . . . . -165.7(2) no
    C4 C5 C10 C15 . . . . 155.79(19) no
    C6 C5 C10 C11 . . . . 154.2(2) no
    C4 C5 C10 C11 . . . . 29.1(2) no
    C4 C5 C6 C7 . . . . -46.0(3) no
    C10 C5 C6 O1 . . . . 76.5(2) no
    C6 C5 C10 C15 . . . . -79.1(3) no
    C4 C5 C6 O1 . . . . -163.79(17) no
    O1 C6 C7 C1 . . . . -151.38(17) no
    C5 C6 C7 C8 . . . . -143.2(2) no
    O1 C6 C7 C8 . . . . -24.9(2) no
    C5 C6 C7 C1 . . . . 90.3(2) no
    C1 C7 C8 C14 . . . . 32.2(3) no
    C6 C7 C8 O5 . . . . 143.33(18) no
    C6 C7 C8 C9 . . . . 26.1(2) no
    C6 C7 C8 C14 . . . . -91.4(2) no
    C1 C7 C8 C9 . . . . 149.70(18) no
    C1 C7 C8 O5 . . . . -93.1(2) no
    O5 C8 C9 O6 . . . . 43.5(3) no
    O5 C8 C9 O1 . . . . -136.56(19) no
    C14 C8 C9 O1 . . . . 104.7(2) no
    C14 C8 C9 O6 . . . . -75.2(3) no
    O5 C8 C14 O4 . . . . -178.8(2) no
    C7 C8 C14 O4 . . . . 55.4(3) no
    C9 C8 C14 O4 . . . . -59.3(3) no
    C7 C8 C9 O1 . . . . -19.4(2) no
    C7 C8 C9 O6 . . . . 160.6(2) no
    C5 C10 C11 O2 . . . . 165.6(2) no
    C5 C10 C11 C12 . . . . -12.6(3) no
    C15 C10 C11 O2 . . . . 36.8(3) no
    C15 C10 C11 C12 . . . . -141.4(2) no
    O2 C11 C12 C4 . . . . 172.8(2) no
    C10 C11 C12 C4 . . . . -9.1(3) no
loop_
    _geom_hbond_atom_site_label_D
    _geom_hbond_atom_site_label_H
    _geom_hbond_atom_site_label_A
    _geom_hbond_site_symmetry_A
    _geom_hbond_distance_DH
    _geom_hbond_distance_HA
    _geom_hbond_distance_DA
    _geom_hbond_angle_DHA
    _geom_hbond_publ_flag
    O3 H3O O2 2_664 0.78(5) 2.06(4) 2.818(3) 168(4) yes
    O4 H4O O3 4_646 0.95(5) 2.14(5) 2.956(3) 144(4) yes
    O4 H4O O5 4_646 0.95(5) 2.45(5) 3.156(3) 132(4) yes
    O5 H5O O6 . 0.90(4) 2.45(4) 2.877(3) 109(3) yes
    O5 H5O O2 2_564 0.90(4) 2.22(4) 3.096(2) 164(4) yes
_iucr_refine_instructions_details
;
TITL CP-PR7 in P2(1)2(1)2(1)
CELL  1.54184   8.1980  10.0290  16.7720   90.000   90.000   90.000
ZERR     4.00   0.0001   0.0002   0.0003    0.000    0.000    0.000
LATT  -1
SYMM  1/2 - X, - Y, 1/2 + Z
SYMM  1/2 + X, 1/2 - Y, - Z
SYMM  - X, 1/2 + Y, 1/2 - Z
SFAC  C    H    O
UNIT  60   80   24
MERG   2
OMIT   1   0   1
FMAP   2
PLAN   5
ACTA
BOND   $H
CONF
L.S.  13
WGHT    0.059400    0.204500
EXTI    0.018432
FVAR      12.06889
C1    1    0.658426    0.597573    0.890626    11.00000    0.03140    0.03141 =
         0.02661    0.00319    0.00554   -0.00010
AFIX  13
H1    2    0.696315    0.513857    0.866850    11.00000   -1.20000
AFIX   0
C2    1    0.767558    0.632859    0.961894    11.00000    0.03065    0.04263 =
         0.03800    0.00413    0.00220   -0.00970
AFIX  23
H2A   2    0.880094    0.631661    0.944045    11.00000   -1.20000
H2B   2    0.742701    0.723474    0.978057    11.00000   -1.20000
AFIX   0
C3    1    0.753906    0.543815    1.034664    11.00000    0.02796    0.03773 =
         0.03158    0.00021   -0.00293   -0.00809
C4    1    0.603805    0.566955    1.085249    11.00000    0.03365    0.02652 =
         0.02799   -0.00187   -0.00028   -0.00411
AFIX  13
H4    2    0.576566    0.662026    1.082988    11.00000   -1.20000
AFIX   0
C5    1    0.452333    0.485873    1.055997    11.00000    0.02628    0.02679 =
         0.02445   -0.00047    0.00098   -0.00141
AFIX  13
H5    2    0.353666    0.533800    1.072336    11.00000   -1.20000
AFIX   0
C6    1    0.444774    0.464305    0.966565    11.00000    0.02706    0.02732 =
         0.02538    0.00015   -0.00106   -0.00267
AFIX  13
H6    2    0.519110    0.391700    0.952105    11.00000   -1.20000
AFIX   0
C7    1    0.478187    0.584560    0.912154    11.00000    0.02936    0.02386 =
         0.02320   -0.00171    0.00200    0.00176
AFIX  13
H7    2    0.445331    0.665482    0.940699    11.00000   -1.20000
AFIX   0
C8    1    0.358795    0.563167    0.842749    11.00000    0.03412    0.02549 =
         0.02559   -0.00041   -0.00243    0.00433
C9    1    0.223747    0.481308    0.881340    11.00000    0.03394    0.03626 =
         0.02895   -0.00158   -0.00503   -0.00094
C10   1    0.459466    0.353813    1.102326    11.00000    0.03224    0.02803 =
         0.02387   -0.00035    0.00019   -0.00188
AFIX  13
H10   2    0.533313    0.294581    1.073055    11.00000   -1.20000
AFIX   0
C11   1    0.543696    0.389760    1.179907    11.00000    0.02853    0.03603 =
         0.02573   -0.00069   -0.00012    0.00118
C12   1    0.618329    0.526209    1.173507    11.00000    0.03897    0.03848 =
         0.02663   -0.00401   -0.00216   -0.00519
AFIX  23
H12A  2    0.731854    0.524039    1.189755    11.00000   -1.20000
H12B  2    0.560452    0.588972    1.207213    11.00000   -1.20000
AFIX   0
C13   1    0.868459    0.454887    1.051829    11.00000    0.03641    0.06504 =
         0.04127    0.00329   -0.00016    0.00384
AFIX  93
H13A  2    0.859024    0.402328    1.097278    11.00000   -1.20000
H13B  2    0.958193    0.445110    1.018412    11.00000   -1.20000
AFIX   0
C14   1    0.421300    0.484812    0.770712    11.00000    0.04775    0.04045 =
         0.02688   -0.00539   -0.00041    0.00482
AFIX  23
H14A  2    0.333638    0.472140    0.732614    11.00000   -1.20000
H14B  2    0.508068    0.534094    0.744679    11.00000   -1.20000
AFIX   0
C15   1    0.300478    0.278969    1.113434    11.00000    0.04136    0.04249 =
         0.03282    0.00517   -0.00284   -0.01351
AFIX  33
H15A  2    0.253873    0.259446    1.062238    11.00000   -1.50000
H15B  2    0.320894    0.197205    1.141474    11.00000   -1.50000
H15C  2    0.225961    0.332848    1.143626    11.00000   -1.50000
AFIX   0
O1    3    0.276703    0.423402    0.948665    11.00000    0.03538    0.04412 =
         0.02948    0.00663   -0.00760   -0.01342
O2    3    0.545789    0.319148    1.238832    11.00000    0.05038    0.04635 =
         0.02847    0.00890   -0.00759   -0.00560
O3    3    0.670445    0.702085    0.832794    11.00000    0.03987    0.04887 =
         0.04029    0.01629    0.01150   -0.00252
H3O   2    0.755195    0.702758    0.811869    11.00000   -1.50000
O4    3    0.479795    0.360819    0.796322    11.00000    0.08391    0.04635 =
         0.04481   -0.01756   -0.01329    0.02474
H4O   2    0.479819    0.297670    0.754081    11.00000   -1.50000
O5    3    0.296820    0.687226    0.816403    11.00000    0.04474    0.03024 =
         0.04073    0.00391   -0.00939    0.00526
H5O   2    0.200356    0.668150    0.793850    11.00000   -1.50000
O6    3    0.087390    0.467442    0.857210    11.00000    0.03914    0.07109 =
         0.04765    0.00985   -0.01360   -0.01262
HKLF 4
REM  CP-PR7 in P2(1)2(1)2(1)
REM R1 =  0.0350 for    2502 Fo > 4sig(Fo)  and  0.0375 for all    2623 data
REM    200 parameters refined using      0 restraints
END
WGHT      0.0594      0.2044
REM Highest difference peak  0.272,  deepest hole -0.170,  1-sigma level  0.038
Q1    1   0.4545  0.4226  1.0834  11.00000  0.05    0.20
Q2    1   0.4234  0.5689  0.8773  11.00000  0.05    0.19
Q3    1   0.3030  0.2233  1.1643  11.00000  0.05    0.17
Q4    1   0.5634  0.5770  0.8949  11.00000  0.05    0.16
Q5    1   0.6117  0.3248  1.2042  11.00000  0.05    0.15
;
