# Supplementary material for: Crystal structure and computational study of 3,4-dihy­droxy-3-hy­droxy­methyl-9-methyl-6-methyl­idene-3a,4,5,6,6a,9,9a,9b-octa­hydro­azuleno[4,5-b]furan-2,8(3H,7H)-dione
Source: Acta Crystallogr E Crystallogr Commun. 2015 Nov 4;71(Pt 12):1425–8. doi: 10.1107/S2056989015019623 (PMC4719805; doi:10.1107/S2056989015019623)
Supplement: Supplementary file 2 [file e-71-01425-Isup2.hkl]

#
# h,k,l, Fc-squared, Fo-squared, sigma(Fo-squared), status flag
#
data_I
_shelx_title ' CP-PR7 in P2(1)2(1)2(1)'
_shelx_refln_list_code          4
_shelx_F_calc_maximum      123.56
_exptl_crystal_F_000       632.00
_reflns_d_resolution_high  0.8159

loop_
 _space_group_symop_operation_xyz
 'x, y, z'
 '-x+1/2, -y, z+1/2'
 'x+1/2, -y+1/2, -z'
 '-x, y+1/2, -z+1/2'

_cell_length_a     8.1980
_cell_length_b    10.0290
_cell_length_c    16.7720
_cell_angle_alpha  90.000
_cell_angle_beta   90.000
_cell_angle_gamma  90.000

_shelx_F_squared_multiplier     1.000

loop_
 _refln_index_h
 _refln_index_k
 _refln_index_l
 _refln_F_squared_calc
 _refln_F_squared_meas
 _refln_F_squared_sigma
 _refln_observed_status
   2   0   0         57.14         51.37         3.17 o
   4   0   0       1273.66       1279.30        34.84 o
   6   0   0        188.27        197.66         4.29 o
   8   0   0         14.27         12.30         1.85 o
   1   1   0        104.88        128.13         2.91 o
   2   1   0        923.58        864.90        17.09 o
   3   1   0        216.23        230.83         3.90 o
   4   1   0        469.52        526.25        12.20 o
   5   1   0       1335.95       1417.03        19.55 o
   6   1   0         46.49         43.05         1.64 o
   7   1   0        189.69        189.36         4.02 o
   8   1   0         11.03         12.41         1.43 o
   9   1   0         46.82         41.81         2.56 o
  10   1   0         20.91         22.65         3.38 o
   0   2   0      15268.21      13091.57       283.94 o
   1   2   0        351.20        312.07         3.73 o
   2   2   0        959.64       1016.38         8.70 o
   3   2   0       5801.81       6060.77        34.59 o
   4   2   0        418.82        362.43         8.85 o
   5   2   0        406.48        389.41         5.50 o
   6   2   0        906.33        894.73        13.80 o
   7   2   0        370.10        330.52         6.87 o
   8   2   0        156.64        150.46         4.30 o
   9   2   0          8.05          7.72         1.27 o
   1   3   0        503.63        540.82         5.97 o
   2   3   0        297.48        299.78         5.01 o
   3   3   0       1201.63       1194.66        32.76 o
   4   3   0         61.76         63.41         3.28 o
   5   3   0        384.02        408.78         5.80 o
   6   3   0          9.24         10.22         1.01 o
   7   3   0         57.68         56.72         2.80 o
   8   3   0         20.19         17.90         1.86 o
   9   3   0          1.57          2.76         1.52 o
   0   4   0        189.93        241.72         6.20 o
   1   4   0       3123.40       3106.35        17.69 o
   2   4   0        671.93        649.51        14.09 o
   3   4   0        178.08        185.18         7.80 o
   4   4   0        586.13        623.14         9.12 o
   5   4   0        518.28        526.37         6.40 o
   6   4   0        232.37        224.27         4.57 o
   7   4   0        248.36        247.84         7.71 o
   8   4   0         22.89         26.76         2.58 o
   9   4   0         31.17         30.95         3.04 o
   1   5   0        372.72        402.14         9.09 o
   2   5   0        479.87        491.33        13.53 o
   3   5   0         58.72         57.49         3.33 o
   4   5   0         20.79         28.32         1.59 o
   5   5   0        191.66        194.66         4.22 o
   6   5   0         18.09         25.89         2.37 o
   7   5   0          3.33          3.45         0.93 o
   8   5   0         47.02         52.15         3.29 o
   9   5   0         50.90         61.85         3.64 o
   0   6   0        399.15        388.11        11.65 o
   1   6   0        981.43       1091.35        23.06 o
   2   6   0        249.77        266.38         6.60 o
   3   6   0        369.18        320.79         5.44 o
   4   6   0         95.56         90.92         3.02 o
   5   6   0          4.09          4.58         1.30 o
   6   6   0        112.99        105.25         4.47 o
   7   6   0         36.97         36.79         2.98 o
   8   6   0         83.34         85.04         4.09 o
   1   7   0          2.74          0.75         0.61 o
   2   7   0          5.95          3.30         1.31 o
   3   7   0        641.78        590.23         8.14 o
   4   7   0        396.84        360.40         8.92 o
   5   7   0         36.73         36.06         2.70 o
   6   7   0          1.90          3.64         1.21 o
   7   7   0         24.27         24.61         2.22 o
   8   7   0         40.69         47.44         3.31 o
   0   8   0        288.46        338.47        12.05 o
   1   8   0        275.49        264.17         6.15 o
   2   8   0        238.62        240.23         5.92 o
   3   8   0        231.96        229.68         6.49 o
   4   8   0         65.62         64.97         3.57 o
   5   8   0         10.90          8.96         2.01 o
   6   8   0          1.69          0.87         1.45 o
   7   8   0         20.49         27.08         2.61 o
   1   9   0          8.42         10.08         2.07 o
   2   9   0         63.58         66.49         3.51 o
   3   9   0          0.04          0.50         1.28 o
   4   9   0        411.04        388.87         9.19 o
   5   9   0         20.19         17.04         1.95 o
   6   9   0         41.45         41.31         2.96 o
   0  10   0          7.72          4.92         2.21 o
   1  10   0        234.21        230.76         7.92 o
   2  10   0          8.58         10.82         1.72 o
   3  10   0         15.74         18.46         1.88 o
   4  10   0          0.79          1.21         0.99 o
   5  10   0         18.98         18.56         2.37 o
   1  11   0         24.25         24.20         2.05 o
   2  11   0         16.43         17.67         2.03 o
   3  11   0        108.20        105.96         4.58 o
   4  11   0          0.09          0.35         1.12 o
   0  12   0          6.49         11.55         2.75 o
   1  12   0          7.78          8.31         2.63 o
   2  12   0         18.52         17.73         2.23 o
   2   0   1        572.80        555.84         5.93 o
   3   0   1       1335.52       1569.91        10.39 o
   4   0   1          2.36          3.85         0.86 o
   5   0   1        821.90        884.37        19.95 o
   6   0   1        942.24        998.73         7.30 o
   7   0   1        260.91        242.60         4.35 o
   8   0   1         20.71         28.02         1.81 o
   9   0   1          5.85          5.59         1.12 o
  -9   1   1         95.83        103.67         4.62 o
  -8   1   1         35.84         35.79         2.16 o
  -7   1   1         54.32         52.98         2.32 o
  -6   1   1         29.16         34.87         1.56 o
  -5   1   1        198.59        204.40         4.80 o
  -4   1   1        489.76        445.20         7.89 o
  -3   1   1       1208.68       1277.15        18.14 o
  -2   1   1       1964.71       2039.51        13.46 o
  -1   1   1       8171.01       7928.31        63.30 o
   0   1   1         15.47         25.40         1.82 o
   1   1   1       8154.54       7726.76        69.52 o
   2   1   1       1957.92       1967.30        15.35 o
   3   1   1       1198.49       1240.70         9.88 o
   4   1   1        487.36        442.75         8.83 o
   5   1   1        199.17        200.49         6.14 o
   6   1   1         29.31         32.53         1.45 o
   7   1   1         54.10         48.60         2.11 o
   8   1   1         35.28         29.80         2.05 o
   9   1   1         97.22        107.10         3.41 o
  -9   2   1         17.51         17.47         1.94 o
  -8   2   1        206.48        206.81         5.46 o
  -7   2   1         70.75         64.73         2.93 o
  -6   2   1        232.43        223.64         4.69 o
  -5   2   1        339.85        354.18         4.87 o
  -4   2   1        141.21        152.93         4.88 o
  -3   2   1        811.92        847.58        18.20 o
  -2   2   1        184.34        151.43         2.81 o
  -1   2   1       5012.93       4751.79        26.91 o
   0   2   1       4200.48       4069.52        76.08 o
   1   2   1       5028.51       4841.69        22.05 o
   2   2   1        186.34        148.17         3.38 o
   3   2   1        818.67        782.04        11.55 o
   4   2   1        141.34        141.99         5.52 o
   5   2   1        341.40        360.39         5.15 o
   6   2   1        232.75        227.06         4.33 o
   7   2   1         71.14         63.09         2.92 o
   8   2   1        208.52        210.24         6.07 o
   9   2   1         17.51         18.48         2.40 o
  -9   3   1         28.36         34.26         2.92 o
  -8   3   1         80.12         76.48         3.82 o
  -7   3   1          4.03          3.42         1.08 o
  -6   3   1        475.62        429.47         6.87 o
  -5   3   1        198.25        180.44         3.66 o
  -4   3   1        283.50        267.80         8.57 o
  -3   3   1        229.80        254.29         7.86 o
  -2   3   1        116.81        125.50         3.95 o
  -1   3   1        556.74        578.77         7.18 o
   0   3   1          5.24          4.19         0.63 o
   1   3   1        554.15        556.83         7.77 o
   2   3   1        113.39        117.25         2.74 o
   3   3   1        227.76        256.61         8.60 o
   4   3   1        282.73        265.43         8.17 o
   5   3   1        199.58        181.04         3.45 o
   6   3   1        475.67        431.09         6.17 o
   7   3   1          4.24          3.79         1.03 o
   8   3   1         79.34         76.03         3.31 o
   9   3   1         28.07         33.84         3.53 o
  -9   4   1         60.12         63.42         4.16 o
  -8   4   1        112.61        104.24         4.73 o
  -7   4   1        142.90        132.67         5.07 o
  -6   4   1        154.12        141.82         3.81 o
  -5   4   1        389.75        408.60         5.79 o
  -4   4   1         76.42         70.44         2.52 o
  -3   4   1        113.85        122.69         4.55 o
  -2   4   1        553.10        609.82        15.56 o
  -1   4   1        799.23        853.63        10.04 o
   0   4   1       5325.87       5416.27        63.14 o
   1   4   1        804.56        881.98        13.99 o
   2   4   1        549.46        645.15        15.03 o
   3   4   1        111.37        113.46         4.14 o
   4   4   1         76.53         72.97         2.53 o
   5   4   1        388.72        414.17         5.30 o
   6   4   1        152.96        143.03         3.35 o
   7   4   1        144.10        132.35         4.47 o
   8   4   1        111.43        100.10         4.61 o
   9   4   1         60.07         65.63         4.35 o
  -9   5   1         57.63         63.22         5.64 o
  -8   5   1         33.24         32.30         2.62 o
  -7   5   1         25.93         24.42         2.61 o
  -6   5   1         78.96         72.41         3.46 o
  -5   5   1          3.22          2.10         1.19 o
  -4   5   1         36.40         35.72         1.80 o
  -3   5   1         85.92         93.03         4.28 o
  -2   5   1        238.48        267.18         8.48 o
  -1   5   1         23.51         23.65         3.23 o
   0   5   1        225.28        174.38         3.67 o
   1   5   1         23.99         24.56         1.52 o
   2   5   1        239.05        262.38         8.31 o
   3   5   1         86.18         90.95         4.37 o
   4   5   1         36.63         38.08         1.76 o
   5   5   1          3.25          3.32         0.83 o
   6   5   1         76.87         74.49         3.48 o
   7   5   1         24.78         23.84         2.31 o
   8   5   1         33.41         30.42         2.89 o
   9   5   1         57.57         60.52         3.64 o
  -8   6   1         27.03         24.82         2.28 o
  -7   6   1         40.74         42.32         2.78 o
  -6   6   1        285.77        249.99         6.81 o
  -5   6   1        220.10        209.55         5.07 o
  -4   6   1        234.35        217.51         4.83 o
  -3   6   1         14.15         18.47         1.48 o
  -2   6   1         59.48         56.33         3.76 o
  -1   6   1        286.56        279.19         8.13 o
   0   6   1         28.32         17.24         2.24 o
   1   6   1        286.52        275.73         8.79 o
   2   6   1         59.95         51.76         2.83 o
   3   6   1         14.27         15.29         1.30 o
   4   6   1        232.56        221.12         4.41 o
   5   6   1        218.33        212.85         4.56 o
   6   6   1        284.39        251.35         8.30 o
   7   6   1         41.21         39.83         2.96 o
   8   6   1         27.20         27.41         3.28 o
  -8   7   1          8.60          8.97         1.52 o
  -7   7   1         15.22         18.54         2.06 o
  -6   7   1          6.67          5.98         1.66 o
  -5   7   1        125.62        105.79         4.44 o
  -4   7   1         12.94          7.98         0.98 o
  -3   7   1        517.38        483.88         8.43 o
  -2   7   1        242.89        231.04         5.66 o
  -1   7   1         39.39         37.88         1.99 o
   0   7   1         85.52         82.11         3.05 o
   1   7   1         39.66         33.83         2.32 o
   2   7   1        243.92        223.55         5.26 o
   3   7   1        512.67        463.88         7.72 o
   4   7   1         12.66          8.49         1.30 o
   5   7   1        125.86        108.50         5.14 o
   6   7   1          6.43          6.50         2.12 o
   7   7   1         15.08         19.76         2.49 o
   8   7   1          8.12          6.77         1.34 o
  -7   8   1          1.73          3.93         1.30 o
  -6   8   1          0.26          1.02         0.82 o
  -5   8   1        521.79        523.84        17.12 o
  -4   8   1         69.35         67.23         3.18 o
  -3   8   1        363.40        326.65         7.74 o
  -2   8   1          0.04          0.56         0.96 o
  -1   8   1          2.32          1.39         0.91 o
   0   8   1        677.03        657.83        15.95 o
   1   8   1          2.11         -0.19         1.33 o
   2   8   1          0.05          0.43         1.12 o
   3   8   1        361.09        336.39         8.73 o
   4   8   1         69.11         71.01         3.79 o
   5   8   1        524.42        506.75        12.62 o
   6   8   1          0.28         -1.40         1.40 o
   7   8   1          1.57          1.37         0.71 o
  -6   9   1         28.88         26.64         2.57 o
  -5   9   1         25.10         31.52         2.59 o
  -4   9   1         61.32         58.45         3.26 o
  -3   9   1          1.57          1.47         1.75 o
  -2   9   1        399.77        384.29         8.15 o
  -1   9   1         14.44         11.85         1.90 o
   0   9   1        378.40        368.58         9.20 o
   1   9   1         14.44         16.88         1.96 o
   2   9   1        398.34        398.04        13.13 o
   3   9   1          1.59          3.83         1.11 o
   4   9   1         62.03         54.21         3.55 o
   5   9   1         24.77         26.58         2.37 o
   6   9   1         28.09         26.25         2.40 o
  -5  10   1         55.03         55.12         2.71 o
  -4  10   1          0.17          0.87         1.02 o
  -3  10   1         52.79         53.72         2.94 o
  -2  10   1         43.87         43.59         2.52 o
  -1  10   1         83.64         80.12         4.56 o
   0  10   1        215.41        199.59         9.36 o
   1  10   1         83.78         83.70         4.31 o
   2  10   1         42.98         42.21         2.85 o
   3  10   1         52.42         49.40         3.33 o
   4  10   1          0.22          1.37         1.23 o
   5  10   1         54.30         56.12         3.06 o
  -4  11   1          4.55          4.19         1.58 o
  -3  11   1         40.12         37.46         2.88 o
  -2  11   1         69.52         74.76         3.52 o
  -1  11   1         39.27         37.19         2.44 o
   0  11   1         42.76         39.61         2.86 o
   1  11   1         39.44         40.00         2.50 o
   2  11   1         70.15         72.50         3.50 o
   3  11   1         39.57         38.95         3.01 o
   4  11   1          4.73          5.03         1.15 o
  -2  12   1          4.11          2.97         1.24 o
  -1  12   1          0.65          0.98         0.74 o
   0  12   1          5.40          8.97         1.30 o
   1  12   1          0.56          0.48         1.04 o
   2  12   1          4.24          3.78         1.31 o
   0   0   2          2.86          3.06         0.51 o
   1   0   2       3354.30       3319.94        41.96 o
   2   0   2       2930.52       2763.05        23.67 o
   3   0   2       2005.59       2108.91        14.42 o
   4   0   2        404.07        506.38        10.50 o
   5   0   2        660.59        642.75        10.95 o
   6   0   2        312.24        323.46         4.14 o
   7   0   2        452.18        472.16         6.43 o
   8   0   2         98.66        101.22         3.91 o
   9   0   2          6.65          6.72         1.48 o
  -9   1   2         65.64         76.13         4.05 o
  -8   1   2          4.44          3.63         0.90 o
  -7   1   2        348.13        347.88         6.17 o
  -6   1   2        132.73        131.68         3.23 o
  -5   1   2        857.87        918.04        17.34 o
  -4   1   2        259.07        288.45         5.30 o
  -3   1   2        877.60        893.69        11.59 o
  -2   1   2       1581.12       1636.78        15.34 o
  -1   1   2       2931.05       2970.93        16.62 o
   0   1   2       3521.20       3371.68        50.28 o
   1   1   2       2942.73       3037.95        53.79 o
   2   1   2       1576.44       1649.90        18.94 o
   3   1   2        885.24        931.04        18.82 o
   4   1   2        259.72        272.93         5.26 o
   5   1   2        858.18        902.80        21.66 o
   6   1   2        135.49        131.93         2.95 o
   7   1   2        349.14        344.91         5.57 o
   8   1   2          4.69          4.73         1.11 o
   9   1   2         65.28         66.12         3.41 o
  -9   2   2         21.16         22.29         2.14 o
  -8   2   2         52.54         51.87         2.61 o
  -7   2   2        223.18        218.02         5.86 o
  -6   2   2          9.72         11.63         1.36 o
  -5   2   2         77.80         85.55         2.55 o
  -4   2   2        672.12        731.15        12.73 o
  -3   2   2       1979.21       2000.66        25.45 o
  -2   2   2        594.61        644.25        11.28 o
  -1   2   2      10500.29       9805.34        37.09 o
   0   2   2       5461.57       5067.24        31.17 o
   1   2   2      10520.82      10133.02       144.60 o
   2   2   2        598.54        614.73         8.16 o
   3   2   2       1976.82       1918.07        18.65 o
   4   2   2        669.68        699.06        13.39 o
   5   2   2         77.16         89.83         2.48 o
   6   2   2          9.80         10.06         0.96 o
   7   2   2        221.87        216.37         4.84 o
   8   2   2         52.20         46.07         2.74 o
   9   2   2         20.69         19.99         2.12 o
  -9   3   2         53.03         66.90         3.78 o
  -8   3   2         35.25         34.91         2.62 o
  -7   3   2         87.37         83.50         3.30 o
  -6   3   2        176.60        178.34         4.09 o
  -5   3   2         58.26         61.70         2.14 o
  -4   3   2         56.20         60.76         3.40 o
  -3   3   2       1129.87       1153.17        21.30 o
  -2   3   2        996.03       1040.12        15.23 o
  -1   3   2         45.77         43.55         1.65 o
   0   3   2        169.11        163.38         4.85 o
   1   3   2         45.77         43.47         1.33 o
   2   3   2        993.29       1057.71        13.78 o
   3   3   2       1126.72       1192.76        18.87 o
   4   3   2         54.98         57.19         3.36 o
   5   3   2         59.92         62.17         1.96 o
   6   3   2        175.89        169.85         3.89 o
   7   3   2         86.65         80.31         3.35 o
   8   3   2         35.70         35.13         3.02 o
   9   3   2         53.28         68.30         4.62 o
  -9   4   2          5.11          6.27         1.59 o
  -8   4   2         17.79         16.08         1.89 o
  -7   4   2        197.52        181.43         5.84 o
  -6   4   2        343.34        301.14         5.89 o
  -5   4   2          3.90          4.01         0.78 o
  -4   4   2        359.22        374.87         5.62 o
  -3   4   2        618.63        633.49        10.61 o
  -2   4   2       1649.75       1728.75        23.63 o
  -1   4   2        434.46        484.55        12.70 o
   0   4   2         10.48         10.47         0.98 o
   1   4   2        431.19        469.85         9.27 o
   2   4   2       1644.75       1685.17        18.80 o
   3   4   2        620.86        629.52        10.76 o
   4   4   2        360.25        369.02         5.43 o
   5   4   2          3.78          4.00         0.80 o
   6   4   2        344.30        309.00         5.36 o
   7   4   2        196.96        181.45         5.78 o
   8   4   2         17.16         18.54         2.32 o
   9   4   2          5.19          6.13         1.60 o
  -9   5   2          7.91          8.93         2.39 o
  -8   5   2         57.82         59.59         3.40 o
  -7   5   2         10.30          7.47         1.81 o
  -6   5   2         60.50         60.14         3.16 o
  -5   5   2         64.53         63.69         2.55 o
  -4   5   2         10.69          6.18         0.83 o
  -3   5   2        184.80        177.43         6.91 o
  -2   5   2        198.05        207.04        10.40 o
  -1   5   2          2.22          1.92         1.15 o
   0   5   2          2.15          3.06         0.79 o
   1   5   2          2.21          2.31         0.68 o
   2   5   2        199.15        199.25         6.85 o
   3   5   2        182.31        178.33         5.35 o
   4   5   2         10.69          6.88         1.06 o
   5   5   2         63.83         63.56         2.45 o
   6   5   2         60.60         57.97         3.06 o
   7   5   2         10.32          8.86         1.44 o
   8   5   2         58.11         56.36         4.66 o
   9   5   2          8.03          6.44         1.18 o
  -8   6   2         20.43         18.53         1.95 o
  -7   6   2          4.03          0.54         1.63 o
  -6   6   2         13.53         11.65         1.76 o
  -5   6   2        117.10         93.90         3.69 o
  -4   6   2         30.45         28.51         1.80 o
  -3   6   2         95.69         93.38         3.21 o
  -2   6   2        542.54        596.97        11.19 o
  -1   6   2        245.00        260.94         8.11 o
   0   6   2       1373.69       1436.59        27.75 o
   1   6   2        244.75        248.71         8.07 o
   2   6   2        543.09        556.78        10.30 o
   3   6   2         94.85         91.02         3.10 o
   4   6   2         29.38         27.36         1.85 o
   5   6   2        118.76        102.92         4.00 o
   6   6   2         13.71         15.35         1.90 o
   7   6   2          4.07          4.11         1.25 o
   8   6   2         20.94         24.86         2.98 o
  -8   7   2          6.10          2.06         1.52 o
  -7   7   2         81.07         85.53         3.85 o
  -6   7   2        165.82        156.61         5.88 o
  -5   7   2         99.02         93.59         3.75 o
  -4   7   2         56.39         50.88         2.38 o
  -3   7   2         92.91         83.11         3.08 o
  -2   7   2         49.43         51.86         2.45 o
  -1   7   2         50.57         45.58         2.34 o
   0   7   2        166.21        178.37         4.85 o
   1   7   2         52.48         45.91         2.77 o
   2   7   2         47.17         50.72         2.41 o
   3   7   2         94.22         90.34         2.98 o
   4   7   2         56.35         53.03         2.47 o
   5   7   2         98.74         94.70         4.29 o
   6   7   2        164.71        157.23         6.91 o
   7   7   2         81.32         94.16         4.73 o
   8   7   2          6.02          5.50         1.27 o
  -7   8   2          4.66          5.69         1.20 o
  -6   8   2         16.09         14.13         1.77 o
  -5   8   2          6.94          9.48         1.52 o
  -4   8   2          2.49          2.15         1.12 o
  -3   8   2         58.56         61.14         3.10 o
  -2   8   2        251.71        259.54         6.09 o
  -1   8   2        253.15        266.95         5.70 o
   0   8   2          2.70          1.95         1.26 o
   1   8   2        250.58        251.85         6.65 o
   2   8   2        250.86        253.75         7.44 o
   3   8   2         59.44         61.56         3.24 o
   4   8   2          2.43          3.02         1.43 o
   5   8   2          6.88          8.59         1.50 o
   6   8   2         16.19         12.48         2.07 o
   7   8   2          4.51          1.44         1.19 o
  -6   9   2          1.25         -0.08         2.22 o
  -5   9   2         23.52         26.01         2.27 o
  -4   9   2         43.62         44.81         2.84 o
  -3   9   2         33.21         31.20         2.60 o
  -2   9   2         38.44         39.48         2.77 o
  -1   9   2         85.09         83.77         3.89 o
   0   9   2          1.21         -0.41         1.48 o
   1   9   2         85.47         81.17         3.88 o
   2   9   2         38.95         38.51         2.83 o
   3   9   2         33.15         32.07         2.24 o
   4   9   2         43.94         48.68         3.04 o
   5   9   2         23.49         22.43         2.26 o
   6   9   2          1.38          0.66         1.30 o
  -5  10   2         79.65         72.55         4.48 o
  -4  10   2         18.41         17.42         1.90 o
  -3  10   2         31.22         32.63         2.38 o
  -2  10   2         19.85         22.10         1.92 o
  -1  10   2         84.25         94.72         3.88 o
   0  10   2        119.28        107.67         4.95 o
   1  10   2         84.15         84.57         4.46 o
   2  10   2         20.02         19.26         1.84 o
   3  10   2         31.08         30.32         2.64 o
   4  10   2         18.32         19.68         2.58 o
   5  10   2         81.10         81.87         3.93 o
  -4  11   2         32.45         36.85         2.42 o
  -3  11   2         16.37         17.25         1.44 o
  -2  11   2         40.46         42.06         2.69 o
  -1  11   2         26.26         27.68         2.42 o
   0  11   2        109.12        116.59         4.49 o
   1  11   2         25.75         27.21         2.12 o
   2  11   2         39.82         45.60         3.15 o
   3  11   2         15.73         17.26         2.00 o
   4  11   2         32.42         40.13         2.50 o
  -1  12   2          4.57          4.12         1.03 o
   0  12   2          0.44         -0.67         0.75 o
   1  12   2          4.62          0.54         0.86 o
   1   0   3        493.18        467.47         6.19 o
   2   0   3       4531.49       4863.68        21.58 o
   3   0   3          6.63          3.78         0.67 o
   4   0   3        245.31        276.13         6.21 o
   5   0   3         44.11         59.56         2.13 o
   6   0   3         31.26         34.34         1.65 o
   7   0   3        234.30        218.90         4.95 o
   8   0   3          4.04          0.02         1.30 o
   9   0   3         17.55         21.95         1.88 o
  -9   1   3          7.56          8.27         1.69 o
  -8   1   3         47.14         48.31         2.77 o
  -7   1   3        389.52        370.63         7.37 o
  -6   1   3        208.57        199.54         3.98 o
  -5   1   3        452.92        460.34         5.43 o
  -4   1   3        621.65        602.76        15.84 o
  -3   1   3       1729.83       1797.72        14.88 o
  -2   1   3       3806.83       3741.10        46.49 o
  -1   1   3       1472.02       1374.16        21.58 o
   0   1   3        105.33        117.06         2.48 o
   1   1   3       1476.82       1405.76        12.08 o
   2   1   3       3782.60       3892.14        73.89 o
   3   1   3       1738.42       1804.76        12.85 o
   4   1   3        627.37        598.66         8.28 o
   5   1   3        457.56        452.18         8.13 o
   6   1   3        209.43        200.06         3.49 o
   7   1   3        389.26        389.01         7.89 o
   8   1   3         46.42         50.04         2.84 o
   9   1   3          7.19          7.89         1.29 o
  -9   2   3         18.51         18.53         2.48 o
  -8   2   3        120.02        119.15         3.75 o
  -7   2   3         75.53         75.25         3.12 o
  -6   2   3        511.55        532.38         6.63 o
  -5   2   3        690.22        739.05         7.37 o
  -4   2   3        126.66        124.17         6.49 o
  -3   2   3       1059.19       1096.71        29.86 o
  -2   2   3       2304.35       2487.89        24.14 o
  -1   2   3        689.15        770.18         6.27 o
   0   2   3        516.73        504.49         8.92 o
   1   2   3        692.36        744.12        12.64 o
   2   2   3       2298.84       2382.64        14.68 o
   3   2   3       1059.33       1043.00        11.92 o
   4   2   3        127.54        125.64         4.65 o
   5   2   3        690.15        745.82         9.37 o
   6   2   3        511.06        521.47         6.73 o
   7   2   3         75.09         70.06         2.86 o
   8   2   3        120.02        116.29         4.10 o
   9   2   3         18.01         18.07         2.10 o
  -9   3   3         38.00         38.80         3.07 o
  -8   3   3         92.10         97.06         4.00 o
  -7   3   3        251.00        234.37         6.01 o
  -6   3   3        112.31        107.05         3.23 o
  -5   3   3        540.63        539.41         9.26 o
  -4   3   3        297.36        300.68         8.72 o
  -3   3   3        548.05        618.48        16.94 o
  -2   3   3         53.61         55.76         1.90 o
  -1   3   3       3873.65       3695.25        34.94 o
   0   3   3         18.66         11.55         1.21 o
   1   3   3       3886.47       3827.15        21.08 o
   2   3   3         52.19         53.20         2.38 o
   3   3   3        553.22        584.50         9.65 o
   4   3   3        295.24        287.36         7.51 o
   5   3   3        535.29        531.96         5.70 o
   6   3   3        114.84        111.74         2.99 o
   7   3   3        250.19        235.81         5.49 o
   8   3   3         91.56         89.95         5.01 o
   9   3   3         38.04         32.16         2.54 o
  -9   4   3         52.98         67.76         3.97 o
  -8   4   3          4.07          6.68         1.45 o
  -7   4   3        105.66        102.93         4.43 o
  -6   4   3        303.07        277.93        10.42 o
  -5   4   3         51.49         51.31         2.09 o
  -4   4   3        270.59        265.18         4.27 o
  -3   4   3        146.88        153.11         6.12 o
  -2   4   3        903.38        894.13        13.35 o
  -1   4   3        378.91        404.79         6.10 o
   0   4   3         45.11         31.50         1.31 o
   1   4   3        377.53        412.25         9.16 o
   2   4   3        902.99        911.50        12.12 o
   3   4   3        146.72        156.50         5.44 o
   4   4   3        269.01        261.18         4.67 o
   5   4   3         51.52         49.51         2.12 o
   6   4   3        303.62        278.76         5.98 o
   7   4   3        105.03        103.82         4.40 o
   8   4   3          4.02          5.85         1.55 o
   9   4   3         53.42         63.92         4.17 o
  -8   5   3         79.72         89.60         4.00 o
  -7   5   3         55.04         46.69         3.11 o
  -6   5   3        368.30        326.20         7.37 o
  -5   5   3        140.92        132.50         3.62 o
  -4   5   3         44.34         43.53         2.01 o
  -3   5   3        926.78        943.23        13.26 o
  -2   5   3       1066.27       1128.03        45.40 o
  -1   5   3         83.43         92.50         4.48 o
   0   5   3       1146.95       1214.11        20.49 o
   1   5   3         81.69         86.00         3.11 o
   2   5   3       1063.74       1067.75        19.12 o
   3   5   3        930.41        961.40        13.35 o
   4   5   3         45.69         43.24         2.07 o
   5   5   3        140.13        127.84         3.76 o
   6   5   3        368.78        335.52         7.51 o
   7   5   3         55.84         50.75         2.93 o
   8   5   3         79.28         88.17         5.40 o
   9   5   3         24.59         32.93         3.82 o
  -8   6   3          7.11          5.12         1.86 o
  -7   6   3         21.22         22.92         2.14 o
  -6   6   3         88.96         87.75         4.09 o
  -5   6   3        204.52        181.46         5.76 o
  -4   6   3        156.19        157.01         4.13 o
  -3   6   3         58.78         49.47         2.26 o
  -2   6   3         19.00         18.77         1.44 o
  -1   6   3        541.04        560.62         9.94 o
   0   6   3        903.05        917.46        14.77 o
   1   6   3        542.34        551.70         9.04 o
   2   6   3         19.72         20.98         1.64 o
   3   6   3         60.41         50.42         2.33 o
   4   6   3        154.30        151.79         4.29 o
   5   6   3        203.26        182.32         6.06 o
   6   6   3         88.07         83.35         4.43 o
   7   6   3         20.76         19.81         2.14 o
   8   6   3          6.83          5.45         1.89 o
  -8   7   3         17.36         18.18         2.16 o
  -7   7   3          8.24          7.47         1.38 o
  -6   7   3        125.63        123.36         4.65 o
  -5   7   3          8.47          4.29         1.10 o
  -4   7   3        290.91        261.06         6.03 o
  -3   7   3        274.70        258.52         5.42 o
  -2   7   3        180.88        180.42         4.95 o
  -1   7   3         20.59         29.99         2.14 o
   0   7   3        348.22        385.39         7.12 o
   1   7   3         20.73         30.21         2.01 o
   2   7   3        177.80        177.26         5.62 o
   3   7   3        274.46        271.39         5.12 o
   4   7   3        292.88        270.81         5.89 o
   5   7   3          8.58          6.00         1.43 o
   6   7   3        126.67        128.07         6.93 o
   7   7   3          8.56          8.25         1.75 o
   8   7   3         17.10         19.53         2.06 o
  -7   8   3         28.55         30.48         2.00 o
  -6   8   3         29.87         29.28         2.44 o
  -5   8   3         59.04         58.91         3.17 o
  -4   8   3         29.60         24.20         2.37 o
  -3   8   3        209.96        196.87         5.44 o
  -2   8   3         63.53         58.64         2.63 o
  -1   8   3        283.32        277.84         5.81 o
   0   8   3         28.96         27.24         2.45 o
   1   8   3        283.61        268.03         6.96 o
   2   8   3         63.62         57.69         3.08 o
   3   8   3        209.30        197.53         6.55 o
   4   8   3         30.06         22.78         2.60 o
   5   8   3         60.07         59.23         3.27 o
   6   8   3         29.55         26.76         2.78 o
   7   8   3         28.60         28.18         2.23 o
  -6   9   3          3.55          0.23         1.19 o
  -5   9   3          4.80          6.51         1.12 o
  -4   9   3         56.72         64.12         3.32 o
  -3   9   3         12.93         13.30         1.58 o
  -2   9   3        236.35        221.96         6.37 o
  -1   9   3          5.46          6.04         1.17 o
   0   9   3        445.92        425.71         9.95 o
   1   9   3          5.22          6.30         1.45 o
   2   9   3        238.73        224.69         6.50 o
   3   9   3         13.38         14.07         1.88 o
   4   9   3         56.12         65.91         4.04 o
   5   9   3          4.83          7.47         1.36 o
   6   9   3          3.35          0.83         0.89 o
  -5  10   3         34.21         36.64         2.64 o
  -4  10   3          0.29          1.20         0.98 o
  -3  10   3          6.66          7.94         1.41 o
  -2  10   3         24.13         21.47         2.16 o
  -1  10   3        141.53        151.51         4.87 o
   0  10   3        184.83        175.25         6.21 o
   1  10   3        141.03        134.12         5.43 o
   2  10   3         24.06         23.78         1.99 o
   3  10   3          6.72         10.50         1.43 o
   4  10   3          0.23          0.57         1.20 o
   5  10   3         33.98         36.29         2.63 o
  -4  11   3          8.00         13.64         2.68 o
  -3  11   3         17.06         17.98         1.44 o
  -2  11   3          8.59          4.60         0.95 o
  -1  11   3         13.08         13.40         2.12 o
   0  11   3          0.28          3.15         1.67 o
   1  11   3         13.05         14.61         2.06 o
   2  11   3          8.47         10.58         1.58 o
   3  11   3         17.58         14.68         1.86 o
   4  11   3          8.08         15.54         3.69 o
  -1  12   3         12.47         10.98         1.45 o
   0  12   3          6.57         11.47         1.48 o
   1  12   3         12.88         10.10         2.58 o
   0   0   4       2004.19       2041.17       133.31 o
   1   0   4        189.42        158.96         1.85 o
   2   0   4       1199.80       1017.97         8.61 o
   3   0   4       1078.71       1100.69        18.82 o
   4   0   4       1034.29       1146.33        13.00 o
   5   0   4        200.38        187.61         3.38 o
   6   0   4        213.17        201.34         4.08 o
   7   0   4        108.86        100.03         3.87 o
   8   0   4          2.03          2.81         1.33 o
   9   0   4          0.30          2.80         0.90 o
  -9   1   4         28.50         31.60         2.39 o
  -8   1   4         15.37         14.57         1.73 o
  -7   1   4         92.75         84.17         3.53 o
  -6   1   4        103.49         96.17         3.16 o
  -5   1   4        311.35        329.25         4.65 o
  -4   1   4        657.33        716.42        10.23 o
  -3   1   4       2419.08       2553.61        64.06 o
  -2   1   4        928.63        967.20         7.02 o
  -1   1   4        549.22        585.75         7.07 o
   0   1   4        896.99        873.46         6.56 o
   1   1   4        548.06        573.64         4.73 o
   2   1   4        922.63        944.69         9.44 o
   3   1   4       2397.57       2504.89        20.52 o
   4   1   4        655.32        678.04        10.34 o
   5   1   4        307.40        330.55         4.48 o
   6   1   4        102.42         93.26         2.81 o
   7   1   4         91.99         91.51         3.47 o
   8   1   4         15.85         17.01         1.93 o
   9   1   4         28.53         31.91         2.07 o
  -9   2   4          4.44          4.63         1.54 o
  -8   2   4        148.51        155.00         4.63 o
  -7   2   4         20.12         19.64         1.77 o
  -6   2   4         73.09         69.00         2.45 o
  -5   2   4        298.03        294.17         4.44 o
  -4   2   4       1053.89       1299.54        39.60 o
  -3   2   4       1408.63       1530.77        16.85 o
  -2   2   4        539.04        543.54         7.96 o
  -1   2   4       3342.51       3328.50        37.29 o
   0   2   4         39.32         28.61         1.39 o
   1   2   4       3343.19       3302.87        30.63 o
   2   2   4        547.20        542.52         7.46 o
   3   2   4       1416.28       1521.50        14.77 o
   4   2   4       1054.48       1177.13        16.36 o
   5   2   4        297.79        298.35         4.62 o
   6   2   4         71.21         68.56         2.33 o
   7   2   4         19.73         18.93         1.84 o
   8   2   4        145.79        150.81         4.97 o
   9   2   4          4.49          3.11         1.36 o
  -9   3   4         24.84         30.31         2.70 o
  -8   3   4         19.79         16.04         1.81 o
  -7   3   4        118.91        114.37         4.17 o
  -6   3   4        309.05        291.70         5.07 o
  -5   3   4        405.80        406.00         5.23 o
  -4   3   4         66.19         58.38         4.85 o
  -3   3   4        558.31        650.86        10.75 o
  -2   3   4        660.09        709.02        10.06 o
  -1   3   4         56.71         53.90         1.69 o
   0   3   4        205.39        168.01         5.52 o
   1   3   4         57.76         50.29         1.77 o
   2   3   4        660.87        683.37         7.63 o
   3   3   4        557.77        600.34        16.26 o
   4   3   4         65.79         55.96         3.44 o
   5   3   4        405.84        413.12         4.89 o
   6   3   4        307.33        289.65         4.83 o
   7   3   4        118.20        113.93         4.28 o
   8   3   4         20.00         19.04         2.49 o
   9   3   4         24.32         28.84         2.35 o
  -9   4   4         48.83         55.68         3.77 o
  -8   4   4          6.92          7.18         1.33 o
  -7   4   4         23.38         22.17         2.17 o
  -6   4   4          5.57          5.71         1.01 o
  -5   4   4         63.86         67.51         2.43 o
  -4   4   4         56.35         63.95         2.19 o
  -3   4   4        248.20        264.21         8.16 o
  -2   4   4        779.81        821.87        13.15 o
  -1   4   4        412.08        498.03        20.68 o
   0   4   4         47.44         41.53         2.07 o
   1   4   4        412.79        492.77         6.63 o
   2   4   4        773.58        811.42        15.28 o
   3   4   4        247.55        256.70         7.01 o
   4   4   4         56.93         60.97         2.35 o
   5   4   4         64.82         69.76         2.49 o
   6   4   4          5.53          4.72         1.45 o
   7   4   4         23.35         22.64         2.96 o
   8   4   4          7.10          8.15         1.79 o
   9   4   4         48.24         48.32         3.29 o
  -8   5   4         78.86         81.07         3.68 o
  -7   5   4         22.06         27.13         2.37 o
  -6   5   4        100.16        104.32         3.64 o
  -5   5   4         64.31         59.02         2.72 o
  -4   5   4        542.02        542.41        16.86 o
  -3   5   4         55.12         62.76         2.40 o
  -2   5   4        645.01        661.13        20.34 o
  -1   5   4        614.98        573.72        11.61 o
   0   5   4       3092.64       3307.07        47.99 o
   1   5   4        613.50        513.89        28.77 o
   2   5   4        637.30        651.45        11.60 o
   3   5   4         55.95         62.06         2.60 o
   4   5   4        539.84        533.35         7.72 o
   5   5   4         62.55         53.15         2.59 o
   6   5   4        100.48         95.19         4.78 o
   7   5   4         22.05         27.97         2.65 o
   8   5   4         77.77         83.73         5.61 o
  -8   6   4          5.64          7.67         1.34 o
  -7   6   4         37.79         39.71         2.60 o
  -6   6   4        128.08        116.40         4.62 o
  -5   6   4        367.04        327.96         9.46 o
  -4   6   4        104.97        100.06         3.30 o
  -3   6   4         11.28          9.72         1.05 o
  -2   6   4        257.44        299.81         6.85 o
  -1   6   4        987.71       1013.60        10.30 o
   0   6   4        391.59        420.03         7.08 o
   1   6   4        983.85        984.16        14.44 o
   2   6   4        258.68        287.73         5.53 o
   3   6   4         10.95          8.28         1.07 o
   4   6   4        105.66         95.08         3.41 o
   5   6   4        368.23        327.16         8.86 o
   6   6   4        128.04        112.89         5.10 o
   7   6   4         38.05         40.84         2.84 o
   8   6   4          5.47          7.71         1.63 o
  -7   7   4         18.75         18.64         1.81 o
  -6   7   4          1.42          0.50         0.93 o
  -5   7   4         20.36         20.13         2.04 o
  -4   7   4        357.38        341.01         8.35 o
  -3   7   4        122.28        128.97         4.09 o
  -2   7   4        605.58        588.68         9.94 o
  -1   7   4         48.59         47.22         2.48 o
   0   7   4          0.46          0.27         1.43 o
   1   7   4         48.60         49.64         2.72 o
   2   7   4        607.10        572.35         8.52 o
   3   7   4        122.31        130.51         3.93 o
   4   7   4        356.35        352.11         9.08 o
   5   7   4         19.97         19.27         2.51 o
   6   7   4          1.54         -0.25         1.41 o
   7   7   4         18.74         17.98         1.80 o
  -7   8   4        104.07        118.34         3.56 o
  -6   8   4          7.37          7.04         1.47 o
  -5   8   4        149.63        125.94         5.25 o
  -4   8   4         51.03         47.80         3.01 o
  -3   8   4         44.90         41.62         2.63 o
  -2   8   4          6.40          6.03         1.34 o
  -1   8   4        172.36        162.35         6.16 o
   0   8   4          1.31          1.38         1.62 o
   1   8   4        174.00        175.35         5.68 o
   2   8   4          6.23          5.71         1.33 o
   3   8   4         45.85         41.36         3.73 o
   4   8   4         50.95         49.36         3.44 o
   5   8   4        148.30        141.94         4.91 o
   6   8   4          7.35          7.52         1.56 o
   7   8   4        103.73        118.48         4.05 o
  -6   9   4          0.66          1.78         0.83 o
  -5   9   4         18.93         22.39         2.10 o
  -4   9   4         27.06         25.65         2.22 o
  -3   9   4        112.01        112.21         4.03 o
  -2   9   4         82.10         83.89         3.55 o
  -1   9   4        150.53        152.54         4.75 o
   0   9   4        129.43        130.11         5.65 o
   1   9   4        150.25        142.85         5.21 o
   2   9   4         81.62         84.03         4.34 o
   3   9   4        112.51        116.14         7.65 o
   4   9   4         26.52         25.10         2.64 o
   5   9   4         19.57         21.25         2.11 o
   6   9   4          0.69          2.72         1.29 o
  -5  10   4         22.63         20.92         1.84 o
  -4  10   4         73.36         71.51         3.42 o
  -3  10   4          1.66          0.72         1.01 o
  -2  10   4         69.06         76.94         3.62 o
  -1  10   4         14.77         21.18         2.62 o
   0  10   4         23.70         18.86         2.27 o
   1  10   4         14.73         15.13         2.48 o
   2  10   4         69.54         75.53         3.57 o
   3  10   4          1.61          2.33         0.90 o
   4  10   4         74.15         71.63         3.44 o
   5  10   4         22.50         20.46         1.83 o
  -3  11   4         34.67         40.39         2.00 o
  -2  11   4         17.81         19.52         1.59 o
  -1  11   4         42.66         46.16         2.72 o
   0  11   4         25.13         25.65         2.59 o
   1  11   4         43.24         43.74         2.77 o
   2  11   4         17.61         15.08         1.65 o
   3  11   4         35.16         38.62         2.68 o
   0  12   4          9.18         10.14         2.08 o
   1   0   5        634.40        602.44         4.75 o
   2   0   5         72.64         65.07         1.87 o
   3   0   5        164.98        172.29         3.30 o
   4   0   5        112.23        108.56         3.73 o
   5   0   5        154.16        149.29         3.87 o
   6   0   5         26.42         22.80         1.62 o
   7   0   5        104.84        103.24         3.87 o
   8   0   5        206.22        215.48         6.01 o
   9   0   5         82.93         91.32         3.33 o
  -9   1   5          1.90          2.70         1.69 o
  -8   1   5        226.54        211.36         5.37 o
  -7   1   5         74.66         66.62         3.24 o
  -6   1   5        349.60        346.87         6.00 o
  -5   1   5        188.45        191.57         3.57 o
  -4   1   5         74.79         79.43         3.15 o
  -3   1   5         85.91         96.10         2.82 o
  -2   1   5       4029.58       4010.23        22.76 o
  -1   1   5        978.97        963.44        11.87 o
   0   1   5        405.15        421.23         5.03 o
   1   1   5        986.24        974.71        12.98 o
   2   1   5       4044.20       4100.73        48.31 o
   3   1   5         85.47         90.87         2.74 o
   4   1   5         73.20         76.58         3.62 o
   5   1   5        190.77        190.48         3.35 o
   6   1   5        351.07        357.73         5.21 o
   7   1   5         74.77         70.38         3.02 o
   8   1   5        227.45        212.79         5.94 o
   9   1   5          1.89          2.37         0.90 o
  -9   2   5         20.66         21.27         2.32 o
  -8   2   5         23.51         25.02         2.12 o
  -7   2   5        156.92        146.00         4.67 o
  -6   2   5         43.51         46.77         2.02 o
  -5   2   5          3.23          4.26         0.67 o
  -4   2   5         11.13         13.12         1.83 o
  -3   2   5        217.28        245.89         5.00 o
  -2   2   5       1339.18       1349.17        10.70 o
  -1   2   5       3543.41       3664.74        45.11 o
   0   2   5        638.48        699.06         8.51 o
   1   2   5       3548.26       3649.45        38.87 o
   2   2   5       1330.54       1309.97        23.18 o
   3   2   5        214.24        233.89         5.26 o
   4   2   5         10.70         13.59         1.64 o
   5   2   5          3.22          4.78         0.70 o
   6   2   5         44.36         46.55         2.12 o
   7   2   5        155.19        144.56         5.13 o
   8   2   5         23.73         23.39         2.07 o
   9   2   5         21.06         23.40         2.20 o
  -9   3   5          8.05          5.88         1.52 o
  -8   3   5        133.85        138.63         5.28 o
  -7   3   5         31.30         36.42         2.59 o
  -6   3   5        155.88        142.66         3.39 o
  -5   3   5        283.91        291.70         4.67 o
  -4   3   5         24.11         25.69         1.76 o
  -3   3   5        141.28        145.79         5.63 o
  -2   3   5        400.70        480.92         6.29 o
  -1   3   5        542.26        581.86         7.59 o
   0   3   5       2847.92       2783.48        34.32 o
   1   3   5        534.84        571.54        14.46 o
   2   3   5        400.53        453.51         6.44 o
   3   3   5        140.00        138.31         4.90 o
   4   3   5         24.08         22.36         1.47 o
   5   3   5        287.79        304.05         4.63 o
   6   3   5        154.44        139.43         3.54 o
   7   3   5         31.48         36.81         3.01 o
   8   3   5        135.10        133.88         5.89 o
   9   3   5          8.01          7.15         1.56 o
  -9   4   5         39.59         39.99         5.11 o
  -8   4   5          6.95          8.31         1.26 o
  -7   4   5         49.94         46.71         2.96 o
  -6   4   5        250.68        235.76         5.85 o
  -5   4   5        332.65        332.57         5.64 o
  -4   4   5        594.95        603.75         6.69 o
  -3   4   5        225.11        254.64         9.94 o
  -2   4   5          7.53          7.09         1.22 o
  -1   4   5        156.00        136.91         4.79 o
   0   4   5        232.86        296.83         6.20 o
   1   4   5        156.40        133.44         3.79 o
   2   4   5          7.43          5.15         1.08 o
   3   4   5        227.84        260.44         7.20 o
   4   4   5        601.66        608.46         7.30 o
   5   4   5        334.19        334.45         5.77 o
   6   4   5        248.51        231.86         8.16 o
   7   4   5         50.14         46.33         3.84 o
   8   4   5          7.20          9.02         2.36 o
   9   4   5         39.23         35.17         4.18 o
  -8   5   5         26.67         25.74         2.06 o
  -7   5   5         11.74         10.42         1.82 o
  -6   5   5          3.88          4.88         1.24 o
  -5   5   5        232.50        241.19         4.91 o
  -4   5   5        155.35        156.23         3.61 o
  -3   5   5        393.79        383.41         7.89 o
  -2   5   5        119.98        129.88         3.97 o
  -1   5   5        402.37        430.66        10.43 o
   0   5   5         15.77          7.84         1.13 o
   1   5   5        402.75        457.62         9.02 o
   2   5   5        123.65        131.24         4.58 o
   3   5   5        385.61        368.52         7.15 o
   4   5   5        155.51        158.06         4.23 o
   5   5   5        230.77        234.47         5.39 o
   6   5   5          4.03          0.63         1.07 o
   7   5   5         11.20          7.34         1.59 o
   8   5   5         26.21         25.77         2.72 o
  -8   6   5         11.36          8.49         1.44 o
  -7   6   5         38.31         39.14         2.73 o
  -6   6   5        184.07        195.52         5.89 o
  -5   6   5        247.06        241.64         7.30 o
  -4   6   5         72.31         70.81         3.13 o
  -3   6   5        213.65        207.86         4.40 o
  -2   6   5        850.41        899.10        10.67 o
  -1   6   5         51.44         49.01         2.16 o
   0   6   5         92.67        108.14         3.65 o
   1   6   5         51.51         47.67         2.17 o
   2   6   5        852.91        880.34        12.22 o
   3   6   5        213.15        218.58         5.48 o
   4   6   5         72.69         70.99         3.03 o
   5   6   5        249.67        245.77         7.65 o
   6   6   5        186.62        195.09         6.65 o
   7   6   5         37.58         39.36         2.78 o
   8   6   5         11.39         12.93         1.42 o
  -7   7   5         31.96         26.07         2.06 o
  -6   7   5         68.93         70.17         3.32 o
  -5   7   5          2.66          2.55         1.14 o
  -4   7   5         31.19         34.09         2.61 o
  -3   7   5        272.24        271.62         5.99 o
  -2   7   5         83.08         85.85         3.08 o
  -1   7   5        159.47        168.67         4.63 o
   0   7   5        582.69        576.84         9.18 o
   1   7   5        160.27        161.11         4.89 o
   2   7   5         82.18         84.28         3.40 o
   3   7   5        275.90        283.99         7.84 o
   4   7   5         30.23         34.80         3.01 o
   5   7   5          2.51          5.17         1.76 o
   6   7   5         68.81         68.20         3.36 o
   7   7   5         32.11         25.22         2.08 o
  -7   8   5          7.75         10.90         1.50 o
  -6   8   5          2.39          0.52         0.86 o
  -5   8   5         12.63         12.41         1.77 o
  -4   8   5         22.12         21.47         2.21 o
  -3   8   5         26.92         27.19         2.32 o
  -2   8   5         42.35         38.50         3.07 o
  -1   8   5        173.84        170.89         5.69 o
   0   8   5        406.71        342.54         9.17 o
   1   8   5        172.11        159.80         6.03 o
   2   8   5         41.90         36.78         2.96 o
   3   8   5         26.74         28.35         3.06 o
   4   8   5         21.43         21.39         3.24 o
   5   8   5         12.87          9.77         1.55 o
   6   8   5          2.35          0.45         1.32 o
   7   8   5          7.84          6.38         2.62 o
  -6   9   5         33.23         38.44         2.41 o
  -5   9   5         63.74         67.93         3.32 o
  -4   9   5        160.52        157.55         4.93 o
  -3   9   5         96.05         93.75         3.68 o
  -2   9   5         21.10         23.31         2.34 o
  -1   9   5         17.51         18.75         2.04 o
   0   9   5         48.98         40.26         3.25 o
   1   9   5         18.24         19.68         3.22 o
   2   9   5         21.42         23.97         2.59 o
   3   9   5         96.27         95.69         5.14 o
   4   9   5        161.92        156.93         5.76 o
   5   9   5         62.80         67.56         3.45 o
   6   9   5         34.01         39.90         3.04 o
  -5  10   5          8.72         11.14         1.79 o
  -4  10   5         38.10         40.85         2.17 o
  -3  10   5         16.14         17.45         1.55 o
  -2  10   5        118.37        116.91         3.80 o
  -1  10   5         26.54         31.47         2.28 o
   0  10   5         56.06         56.42         3.92 o
   1  10   5         26.63         33.21         2.30 o
   2  10   5        118.75        123.95         4.52 o
   3  10   5         15.66         20.42         1.76 o
   4  10   5         38.60         42.48         2.70 o
   5  10   5          8.65          9.64         1.59 o
  -3  11   5         32.34         35.89         2.26 o
  -2  11   5         29.55         34.65         2.00 o
  -1  11   5         24.82         28.97         2.15 o
   0  11   5         20.65         18.77         1.49 o
   1  11   5         24.60         28.53         2.26 o
   2  11   5         29.56         31.41         2.11 o
   3  11   5         32.05         34.88         7.17 o
   0   0   6        128.88        176.08         5.47 o
   1   0   6       3015.93       2913.21        28.24 o
   2   0   6       2439.75       2605.94        39.63 o
   3   0   6         17.89         18.99         1.35 o
   4   0   6        316.64        330.68        10.38 o
   5   0   6        113.75        116.01         2.63 o
   6   0   6          6.38          4.89         0.83 o
   7   0   6        132.91        140.84         4.48 o
   8   0   6          1.37         -0.17         0.96 o
   9   0   6          6.56         10.95         2.39 o
  -9   1   6         27.78         29.33         2.57 o
  -8   1   6         77.95         78.03         3.21 o
  -7   1   6         70.83         66.06         3.09 o
  -6   1   6          1.99          2.32         0.76 o
  -5   1   6        425.95        465.75         6.00 o
  -4   1   6        473.25        459.30        12.73 o
  -3   1   6        144.09        147.10         4.08 o
  -2   1   6         70.01         74.82         2.81 o
  -1   1   6        819.19        817.05        18.13 o
   0   1   6        398.71        465.53         7.17 o
   1   1   6        816.76        786.28         7.39 o
   2   1   6         69.25         74.47         2.55 o
   3   1   6        146.90        153.16         4.09 o
   4   1   6        473.66        477.81        12.84 o
   5   1   6        424.20        461.93         5.91 o
   6   1   6          2.18          2.17         0.91 o
   7   1   6         70.60         66.70         3.11 o
   8   1   6         75.72         71.66         3.48 o
   9   1   6         27.53         29.57         2.04 o
  -9   2   6         43.05         48.53         2.90 o
  -8   2   6         12.89         10.74         1.54 o
  -7   2   6        144.83        128.17         4.32 o
  -6   2   6        265.27        252.85         4.88 o
  -5   2   6         45.44         47.09         2.01 o
  -4   2   6        475.50        533.94        13.52 o
  -3   2   6        374.61        416.62        14.32 o
  -2   2   6        493.75        517.61         6.37 o
  -1   2   6         63.83         60.33         2.34 o
   0   2   6        206.86        210.02         4.98 o
   1   2   6         64.40         61.90         1.97 o
   2   2   6        492.72        507.32         9.91 o
   3   2   6        371.60        390.92         6.98 o
   4   2   6        474.99        552.47         8.06 o
   5   2   6         45.68         47.39         1.95 o
   6   2   6        263.21        248.82         5.04 o
   7   2   6        146.18        130.13         4.83 o
   8   2   6         13.07         12.01         1.73 o
   9   2   6         43.04         54.75         3.03 o
  -9   3   6          9.71          9.78         2.08 o
  -8   3   6         32.16         29.07         2.39 o
  -7   3   6          6.55          7.64         1.38 o
  -6   3   6         38.04         33.98         1.98 o
  -5   3   6        129.55        127.77         3.02 o
  -4   3   6        305.30        345.43         5.94 o
  -3   3   6         80.22         75.13         3.61 o
  -2   3   6       1705.42       1949.82        24.88 o
  -1   3   6       1658.56       1701.91        37.43 o
   0   3   6       5327.30       5676.65        80.37 o
   1   3   6       1656.20       1694.50        25.90 o
   2   3   6       1696.46       1865.43        19.89 o
   3   3   6         80.63         70.83         3.59 o
   4   3   6        305.08        335.40         6.39 o
   5   3   6        129.11        127.98         3.43 o
   6   3   6         38.19         35.76         2.10 o
   7   3   6          6.07          5.34         1.51 o
   8   3   6         32.24         31.79         2.54 o
   9   3   6         10.00          9.93         2.24 o
  -9   4   6         16.21         18.37         3.91 o
  -8   4   6        109.23        120.26         4.44 o
  -7   4   6         91.30         95.87         4.03 o
  -6   4   6         72.60         70.01         3.24 o
  -5   4   6        357.58        328.68         5.68 o
  -4   4   6         66.81         72.80         2.44 o
  -3   4   6        115.27        116.08         4.12 o
  -2   4   6          9.76          8.10         1.35 o
  -1   4   6        881.64        839.49        17.85 o
   0   4   6        213.90        278.10         7.93 o
   1   4   6        878.06        898.19        12.35 o
   2   4   6          9.87         10.62         1.19 o
   3   4   6        113.58        113.59         4.25 o
   4   4   6         65.47         68.35         2.54 o
   5   4   6        356.88        331.13         6.11 o
   6   4   6         72.21         66.98         3.51 o
   7   4   6         91.04         97.10         3.97 o
   8   4   6        110.75        118.25         5.06 o
   9   4   6         15.76         15.87         2.84 o
  -8   5   6         29.63         27.27         1.93 o
  -7   5   6         64.73         68.90         3.29 o
  -6   5   6        140.38        138.68         4.15 o
  -5   5   6        448.29        454.75         7.10 o
  -4   5   6        173.12        172.15         4.57 o
  -3   5   6        406.10        421.52         8.88 o
  -2   5   6        177.63        196.93         4.24 o
  -1   5   6        252.00        247.47         8.17 o
   0   5   6        119.22        115.75         4.05 o
   1   5   6        250.54        242.14         7.93 o
   2   5   6        176.04        189.44         4.24 o
   3   5   6        406.78        412.33         6.39 o
   4   5   6        175.52        172.00         4.13 o
   5   5   6        448.70        460.75        10.38 o
   6   5   6        138.86        133.69         5.51 o
   7   5   6         63.35         70.78         3.77 o
   8   5   6         29.60         30.72         2.96 o
  -8   6   6         75.53         87.71         6.27 o
  -7   6   6          3.76          0.34         0.58 o
  -6   6   6         30.14         26.44         2.33 o
  -5   6   6         22.93         20.92         1.95 o
  -4   6   6          4.53          3.32         1.33 o
  -3   6   6        360.73        366.60         6.26 o
  -2   6   6        328.87        324.83         5.44 o
  -1   6   6        608.98        595.09        16.24 o
   0   6   6         66.13         59.02         3.51 o
   1   6   6        608.46        598.86        10.95 o
   2   6   6        327.98        303.39         7.91 o
   3   6   6        360.20        361.50         6.48 o
   4   6   6          4.55          6.47         1.14 o
   5   6   6         22.95         23.54         2.56 o
   6   6   6         30.39         26.57         2.55 o
   7   6   6          3.68          1.48         1.12 o
   8   6   6         76.08         88.97         5.65 o
  -7   7   6         22.78         28.02         2.35 o
  -6   7   6         15.58         18.45         2.08 o
  -5   7   6        153.80        138.96         5.63 o
  -4   7   6          8.73          5.77         2.62 o
  -3   7   6        228.26        229.75         7.95 o
  -2   7   6        234.74        236.28         4.93 o
  -1   7   6         47.41         39.93         2.55 o
   0   7   6         22.54         25.94         2.14 o
   1   7   6         47.36         47.02         3.08 o
   2   7   6        233.66        240.81         6.21 o
   3   7   6        227.21        246.88         6.20 o
   4   7   6          8.54          6.89         2.42 o
   5   7   6        153.14        158.62         6.95 o
   6   7   6         15.39         17.87         2.07 o
   7   7   6         23.00         27.33         1.89 o
  -6   8   6         21.96         17.99         2.52 o
  -5   8   6        132.98        130.95         5.07 o
  -4   8   6         66.47         71.11         3.61 o
  -3   8   6        241.39        240.71        10.47 o
  -2   8   6        187.43        190.81         6.51 o
  -1   8   6        433.22        405.93        11.21 o
   0   8   6         27.44         25.37         2.86 o
   1   8   6        435.81        431.41        25.79 o
   2   8   6        187.74        187.15         6.53 o
   3   8   6        241.87        265.84        11.85 o
   4   8   6         66.49         69.27         4.79 o
   5   8   6        133.77        129.21         6.04 o
   6   8   6         21.68         20.40         1.79 o
  -6   9   6         41.38         44.75         3.27 o
  -5   9   6          4.83          3.00         1.02 o
  -4   9   6         78.22         78.52         3.39 o
  -3   9   6        116.70        123.15         4.11 o
  -2   9   6         19.72         25.08         2.20 o
  -1   9   6        297.38        291.94         8.01 o
   0   9   6         11.30          7.32         2.19 o
   1   9   6        296.10        284.11        11.33 o
   2   9   6         19.99         26.97         3.04 o
   3   9   6        115.86        122.79         5.72 o
   4   9   6         78.08         77.99         4.02 o
   5   9   6          4.78          2.57         1.06 o
   6   9   6         41.67         47.35         4.78 o
  -5  10   6         88.54         98.79         4.44 o
  -4  10   6          0.71          0.22         0.85 o
  -3  10   6          8.68          8.39         1.18 o
  -2  10   6         13.04         15.60         1.56 o
  -1  10   6         25.51         22.98         2.02 o
   0  10   6          1.29          0.36         1.10 o
   1  10   6         25.13         23.89         2.00 o
   2  10   6         12.63         18.58         1.96 o
   3  10   6          8.74          6.61         1.03 o
   4  10   6          0.72         -1.21         1.21 o
  -3  11   6         21.17         24.08         2.29 o
  -2  11   6         95.40        125.20         3.82 o
  -1  11   6          7.36          6.56         2.01 o
   0  11   6         54.12         47.65         3.03 o
   1  11   6          7.36          8.95         1.39 o
   2  11   6         96.52        105.38         6.37 o
   3  11   6         21.00         24.48         3.41 o
   1   0   7       1055.21       1059.18         9.33 o
   2   0   7       1017.84       1056.33        19.27 o
   3   0   7        442.22        449.15         9.34 o
   4   0   7         20.89         23.50         1.30 o
   5   0   7        482.83        457.60         8.20 o
   6   0   7        191.31        172.32         5.93 o
   7   0   7        169.77        168.24         6.54 o
   8   0   7          3.30          2.24         1.08 o
   9   0   7          1.82          3.09         1.50 o
  -9   1   7         12.70         13.30         2.14 o
  -8   1   7          6.17          7.20         1.21 o
  -7   1   7        282.56        288.36         8.98 o
  -6   1   7        209.63        189.95         5.29 o
  -5   1   7         43.66         49.56         2.25 o
  -4   1   7        241.99        216.71         5.40 o
  -3   1   7        635.03        678.87        12.89 o
  -2   1   7        510.91        531.49         7.97 o
  -1   1   7       3165.59       3226.40        29.38 o
   0   1   7        428.29        427.59         6.05 o
   1   1   7       3160.36       3165.63        17.55 o
   2   1   7        512.85        561.22        14.97 o
   3   1   7        634.46        681.35        19.28 o
   4   1   7        240.64        220.71         4.67 o
   5   1   7         43.42         47.48         2.43 o
   6   1   7        210.10        203.49         4.55 o
   7   1   7        283.84        287.80        15.01 o
   8   1   7          6.17          3.41         1.38 o
   9   1   7         12.62         16.08         1.94 o
  -9   2   7         32.02         37.28         3.29 o
  -8   2   7         18.90         18.25         2.33 o
  -7   2   7         19.59         25.23         2.03 o
  -6   2   7         82.65         69.01         2.97 o
  -5   2   7         87.70         85.87         3.42 o
  -4   2   7        515.33        539.50         8.99 o
  -3   2   7         38.06         31.59         2.06 o
  -2   2   7       1117.11       1181.53        28.68 o
  -1   2   7        991.93       1032.88        16.58 o
   0   2   7        203.69        261.50         4.76 o
   1   2   7        991.55       1037.38        10.78 o
   2   2   7       1114.71       1128.92        14.39 o
   3   2   7         38.91         31.73         2.27 o
   4   2   7        515.58        539.80         8.01 o
   5   2   7         88.19         86.65         3.06 o
   6   2   7         84.13         69.17         2.68 o
   7   2   7         19.63         21.18         2.33 o
   8   2   7         19.29         20.04         2.09 o
   9   2   7         31.57         32.33         3.02 o
  -9   3   7          3.52          1.61         2.44 o
  -8   3   7          5.29          6.18         1.62 o
  -7   3   7        104.76        104.90         4.13 o
  -6   3   7        111.14        104.96         4.26 o
  -5   3   7        653.46        650.69         9.42 o
  -4   3   7          8.07          7.81         0.94 o
  -3   3   7        197.62        189.62         5.20 o
  -2   3   7        154.74        159.84         5.63 o
  -1   3   7         31.55         27.91         1.48 o
   0   3   7          1.77          1.23         0.69 o
   1   3   7         30.81         27.14         1.65 o
   2   3   7        156.14        149.58         3.99 o
   3   3   7        201.10        186.26         4.68 o
   4   3   7          7.78          9.15         1.10 o
   5   3   7        655.87        622.81         9.70 o
   6   3   7        110.93        112.63         4.50 o
   7   3   7        105.69        103.24         4.90 o
   8   3   7          5.13          8.18         2.43 o
   9   3   7          3.49          4.32         1.13 o
  -8   4   7         11.92         12.42         2.15 o
  -7   4   7          9.29          8.08         1.31 o
  -6   4   7          4.40          6.74         1.20 o
  -5   4   7        127.84        126.88         3.79 o
  -4   4   7        175.67        192.06         5.00 o
  -3   4   7        318.82        310.59        10.60 o
  -2   4   7       1534.38       1518.51        53.05 o
  -1   4   7        284.04        308.68        15.94 o
   0   4   7        436.28        401.72        12.60 o
   1   4   7        283.62        308.62         8.53 o
   2   4   7       1540.00       1522.20        26.54 o
   3   4   7        315.51        321.33         5.88 o
   4   4   7        176.30        186.11         5.16 o
   5   4   7        128.06        131.02         4.19 o
   6   4   7          4.51          8.19         1.28 o
   7   4   7          9.74         13.31         1.57 o
   8   4   7         11.78         11.88         2.22 o
  -8   5   7         87.72        100.65         5.22 o
  -7   5   7         43.15         43.75         2.89 o
  -6   5   7         12.65         13.05         1.40 o
  -5   5   7        128.83        137.55         5.05 o
  -4   5   7         66.69         71.15         3.08 o
  -3   5   7         17.93         27.56         1.97 o
  -2   5   7        574.49        559.05         8.63 o
  -1   5   7         42.81         48.18         2.33 o
   0   5   7         29.78         34.03         2.07 o
   1   5   7         43.97         58.50         2.53 o
   2   5   7        576.15        552.86         7.92 o
   3   5   7         17.35         24.56         2.00 o
   4   5   7         66.41         70.08         2.82 o
   5   5   7        126.64        138.42         4.96 o
   6   5   7         12.64         13.45         1.73 o
   7   5   7         43.61         43.49         2.88 o
   8   5   7         87.80        104.10         5.22 o
  -8   6   7          5.81          2.38         1.71 o
  -7   6   7          3.62          2.38         1.59 o
  -6   6   7        210.91        216.76         7.79 o
  -5   6   7        152.56        144.28         5.13 o
  -4   6   7        225.29        201.99         6.98 o
  -3   6   7         93.50         90.21         3.46 o
  -2   6   7        159.08        165.14         4.60 o
  -1   6   7        304.44        313.81         6.14 o
   0   6   7          8.05         10.28         1.54 o
   1   6   7        304.41        318.90         6.12 o
   2   6   7        157.31        162.57         4.64 o
   3   6   7         95.19         94.53         4.15 o
   4   6   7        225.89        214.99         8.46 o
   5   6   7        152.91        153.34         6.77 o
   6   6   7        211.23        220.29         7.67 o
   7   6   7          3.62          2.76         1.23 o
  -7   7   7          1.89          3.01         1.77 o
  -6   7   7          3.85          3.89         2.61 o
  -5   7   7        216.91        212.33         8.02 o
  -4   7   7         69.57         68.03         5.00 o
  -3   7   7         41.59         38.55         2.68 o
  -2   7   7         50.95         49.77         2.96 o
  -1   7   7        312.12        288.47         7.53 o
   0   7   7          1.10          2.54         1.26 o
   1   7   7        313.41        293.51         7.56 o
   2   7   7         50.59         55.15         4.30 o
   3   7   7         40.98         41.99         3.14 o
   4   7   7         69.96         72.80         4.93 o
   5   7   7        217.31        232.05         9.73 o
   6   7   7          4.03          6.03         2.21 o
   7   7   7          1.72          2.62         1.79 o
  -6   8   7         14.35         11.20         1.72 o
  -5   8   7          9.90          7.44         1.91 o
  -4   8   7         66.28         63.00         3.79 o
  -3   8   7        119.72        117.74         5.89 o
  -2   8   7        272.14        245.27         9.08 o
  -1   8   7        286.31        261.61         9.05 o
   0   8   7          8.16          4.36         1.88 o
   1   8   7        286.15        282.78         9.25 o
   2   8   7        270.36        281.00        11.42 o
   3   8   7        120.52        119.71         6.54 o
   4   8   7         66.61         64.13         4.50 o
   5   8   7          9.18          6.87         1.84 o
   6   8   7         14.37          9.65         1.46 o
  -5   9   7          1.20          4.32         1.18 o
  -4   9   7         18.57         23.66         2.18 o
  -3   9   7         18.53         17.09         1.86 o
  -2   9   7        141.41        136.96         5.41 o
  -1   9   7          6.32          6.77         1.69 o
   0   9   7         21.45         16.62         3.17 o
   1   9   7          6.20          5.46         1.61 o
   2   9   7        142.16        142.82         5.39 o
   3   9   7         18.40         17.93         1.75 o
   4   9   7         18.10         25.61         2.66 o
   5   9   7          1.23          2.57         0.96 o
  -4  10   7         74.60         81.87         3.58 o
  -3  10   7         60.88         66.72         2.82 o
  -2  10   7         19.92         23.01         1.91 o
  -1  10   7        213.14        240.40         6.44 o
   0  10   7          1.29         -0.53         1.40 o
   1  10   7        211.60        240.36         8.16 o
   2  10   7         20.26         22.96         2.04 o
   3  10   7         60.74         66.31         3.32 o
   4  10   7         75.86         82.69         5.81 o
  -2  11   7         43.51         45.29         2.61 o
  -1  11   7         43.51         51.46         3.04 o
   0  11   7          6.29          5.39         2.21 o
   1  11   7         43.06         52.12         7.36 o
   2  11   7         43.39         39.04         3.94 o
   0   0   8       2225.29       2341.90        84.48 o
   1   0   8        293.51        370.34         6.70 o
   2   0   8         62.61         51.88         2.72 o
   3   0   8          0.05          0.84         0.94 o
   4   0   8         25.42         23.12         1.56 o
   5   0   8         17.81         18.40         1.85 o
   6   0   8          6.32         11.35         1.92 o
   7   0   8         25.06         22.49         2.78 o
   8   0   8         30.23         33.59         3.14 o
   9   0   8         30.17         31.01         2.78 o
  -9   1   8          1.03          3.33         1.42 o
  -8   1   8         26.56         29.53         2.90 o
  -7   1   8        185.97        186.00         8.53 o
  -6   1   8         98.33         81.18         3.75 o
  -5   1   8         37.62         31.80         1.98 o
  -4   1   8        268.98        264.59         4.61 o
  -3   1   8        343.57        340.24         8.15 o
  -2   1   8         37.75         52.00         2.72 o
  -1   1   8        136.47        159.91         4.97 o
   0   1   8        183.95        224.93         4.72 o
   1   1   8        135.68        159.24         3.62 o
   2   1   8         38.86         54.71         2.22 o
   3   1   8        342.70        339.59        10.49 o
   4   1   8        270.86        265.67         4.51 o
   5   1   8         38.99         32.37         2.11 o
   6   1   8        100.28         88.16         4.95 o
   7   1   8        186.92        163.33         7.11 o
   8   1   8         27.37         29.86         3.12 o
   9   1   8          1.02          1.99         0.82 o
  -9   2   8         32.39         33.58         2.91 o
  -8   2   8         15.18         17.36         2.18 o
  -7   2   8         13.36         11.83         1.95 o
  -6   2   8        127.87        120.00         4.63 o
  -5   2   8         23.45         20.94         1.78 o
  -4   2   8         42.70         45.10         2.03 o
  -3   2   8         73.98         79.20         3.95 o
  -2   2   8        226.02        270.17         9.39 o
  -1   2   8       1007.09       1135.82        13.57 o
   0   2   8         82.38         85.79         3.28 o
   1   2   8       1006.30       1140.54        14.21 o
   2   2   8        225.36        250.98         5.55 o
   3   2   8         73.34         71.36         3.06 o
   4   2   8         41.58         42.40         2.07 o
   5   2   8         23.43         18.57         1.57 o
   6   2   8        128.56        120.01         5.28 o
   7   2   8         13.55         12.84         2.40 o
   8   2   8         14.93         15.87         2.35 o
   9   2   8         33.13         33.12         3.85 o
  -8   3   8        149.47        164.49         5.87 o
  -7   3   8         50.08         49.43         3.33 o
  -6   3   8         26.14         23.59         2.48 o
  -5   3   8        260.04        268.09         6.23 o
  -4   3   8        162.80        170.02         4.63 o
  -3   3   8         39.36         41.68         2.40 o
  -2   3   8        320.09        331.14         7.47 o
  -1   3   8        455.42        426.52         9.25 o
   0   3   8        737.78        764.06        10.09 o
   1   3   8        453.19        425.82         6.88 o
   2   3   8        320.25        318.43         7.01 o
   3   3   8         38.53         42.88         2.59 o
   4   3   8        161.73        171.66         4.19 o
   5   3   8        255.38        258.56         5.97 o
   6   3   8         25.09         26.75         2.34 o
   7   3   8         50.40         44.85         3.75 o
   8   3   8        147.92        158.92         5.75 o
  -8   4   8         21.28         24.15         2.38 o
  -7   4   8        215.09        238.67         6.62 o
  -6   4   8        220.89        218.06         8.11 o
  -5   4   8        386.91        370.46         6.80 o
  -4   4   8        420.06        426.20         9.75 o
  -3   4   8         74.18         75.89         3.25 o
  -2   4   8        181.79        188.71         4.70 o
  -1   4   8        351.55        398.73        13.77 o
   0   4   8        321.56        291.28         6.65 o
   1   4   8        354.34        394.64         6.63 o
   2   4   8        181.13        183.30         4.25 o
   3   4   8         75.99         77.06         3.30 o
   4   4   8        419.92        430.84        11.36 o
   5   4   8        385.95        346.22         7.44 o
   6   4   8        220.98        217.78         6.21 o
   7   4   8        216.48        232.92         7.66 o
   8   4   8         21.27         24.89         2.78 o
  -8   5   8         61.11         71.57         3.99 o
  -7   5   8         56.50         51.21         4.51 o
  -6   5   8        159.47        154.53         4.57 o
  -5   5   8        221.72        215.96         6.99 o
  -4   5   8         28.98         32.56         2.39 o
  -3   5   8        147.06        151.38         4.77 o
  -2   5   8        235.81        207.26         5.39 o
  -1   5   8        179.07        196.73         5.86 o
   0   5   8        196.27        219.21         4.64 o
   1   5   8        178.79        199.00         5.19 o
   2   5   8        236.79        210.85         5.17 o
   3   5   8        146.43        146.79         4.74 o
   4   5   8         29.94         28.72         2.38 o
   5   5   8        220.47        217.17        12.05 o
   6   5   8        159.55        159.97         6.41 o
   7   5   8         56.34         55.08         3.70 o
   8   5   8         60.41         67.39         3.74 o
  -7   6   8         11.64         13.42         1.90 o
  -6   6   8        112.60        108.26         5.34 o
  -5   6   8         20.15         21.71         2.88 o
  -4   6   8        220.91        225.72         8.00 o
  -3   6   8        173.10        155.77         4.68 o
  -2   6   8         29.07         28.95         1.98 o
  -1   6   8        401.81        382.66         7.57 o
   0   6   8         28.96         25.41         2.35 o
   1   6   8        402.33        400.11         7.70 o
   2   6   8         28.89         29.17         2.05 o
   3   6   8        173.34        164.85         5.20 o
   4   6   8        221.56        229.66        15.25 o
   5   6   8         19.32         19.05         2.67 o
   6   6   8        111.73        108.89         4.56 o
   7   6   8         11.47         14.89         3.48 o
  -7   7   8          9.09          5.10         2.34 o
  -6   7   8          4.14          7.41         1.63 o
  -5   7   8         21.74         18.81         2.73 o
  -4   7   8        220.08        227.00        11.87 o
  -3   7   8        161.82        140.24         5.05 o
  -2   7   8        276.40        248.58         7.56 o
  -1   7   8         54.10         45.43         3.14 o
   0   7   8        277.44        304.49         9.06 o
   1   7   8         54.17         50.11         2.86 o
   2   7   8        276.83        256.35         9.64 o
   3   7   8        162.30        144.84         6.62 o
   4   7   8        215.83        199.36        10.40 o
   5   7   8         22.18         24.60         3.86 o
   6   7   8          3.97          8.82         2.42 o
   7   7   8          8.84         10.30         2.50 o
  -6   8   8          1.96         -0.45         0.88 o
  -5   8   8         17.69         22.57         2.58 o
  -4   8   8          8.28          8.79         1.70 o
  -3   8   8         92.29         81.67         4.82 o
  -2   8   8        333.35        327.21         9.59 o
  -1   8   8         59.73         60.24         4.43 o
   0   8   8         56.76         52.98         4.20 o
   1   8   8         58.99         65.07         4.47 o
   2   8   8        333.36        332.39        10.02 o
   3   8   8         92.29         90.41         4.99 o
   4   8   8          8.26         14.84         3.19 o
   5   8   8         18.16         23.63         3.51 o
   6   8   8          1.96          2.57         1.15 o
  -5   9   8         57.22         61.81         3.17 o
  -4   9   8         17.85         20.01         1.94 o
  -3   9   8         68.84         76.76         3.64 o
  -2   9   8        125.80        125.93         5.07 o
  -1   9   8         30.62         27.40         2.92 o
   0   9   8        137.35        146.61         8.37 o
   1   9   8         29.82         28.23         4.05 o
   2   9   8        125.68        127.88         5.77 o
   3   9   8         69.26         80.84         3.91 o
   4   9   8         17.80         17.28         4.07 o
   5   9   8         57.91         59.53         3.34 o
  -4  10   8         16.30         15.33         2.15 o
  -3  10   8         60.05         67.51         2.60 o
  -2  10   8          7.18          6.39         1.16 o
  -1  10   8         91.87         92.90         4.25 o
   0  10   8          0.46         -0.57         1.04 o
   1  10   8         91.52         90.74         4.50 o
   2  10   8          6.89          4.17         2.23 o
   3  10   8         59.99         73.68         3.41 o
   4  10   8         16.08         16.41         1.67 o
  -2  11   8         15.35         14.49         2.63 o
  -1  11   8         67.13         82.59         4.72 o
   0  11   8         64.42         77.95         3.42 o
   1  11   8         67.71         82.67         4.21 o
   1   0   9         35.12         29.06         2.09 o
   2   0   9         63.16         71.14         3.36 o
   3   0   9         48.27         43.87         2.06 o
   4   0   9        194.47        222.32         4.43 o
   5   0   9        307.50        275.31         5.93 o
   6   0   9         18.60         18.29         2.38 o
   7   0   9          3.65          1.69         1.14 o
   8   0   9         11.31         10.99         2.19 o
   9   0   9         16.06         13.84         2.67 o
  -8   1   9         44.39         39.10         3.98 o
  -7   1   9         54.00         56.37         3.49 o
  -6   1   9         19.64         23.83         2.15 o
  -5   1   9        184.43        183.85         4.73 o
  -4   1   9         61.61         60.17         2.30 o
  -3   1   9         83.14         91.10         3.50 o
  -2   1   9        214.29        220.44         5.85 o
  -1   1   9        349.23        357.46         6.98 o
   0   1   9       1365.63       1406.49        17.25 o
   1   1   9        351.54        366.56         6.30 o
   2   1   9        215.63        218.92         5.25 o
   3   1   9         84.09         86.62         3.48 o
   4   1   9         61.52         61.99         2.27 o
   5   1   9        183.61        177.76         4.88 o
   6   1   9         19.31         18.82         2.42 o
   7   1   9         53.60         51.62         3.38 o
   8   1   9         44.70         46.45         3.45 o
  -8   2   9         46.23         49.09         3.15 o
  -7   2   9         53.77         55.54         3.29 o
  -6   2   9         84.45         83.18         4.32 o
  -5   2   9         36.95         32.23         2.53 o
  -4   2   9        444.31        454.06        10.05 o
  -3   2   9        260.67        257.06         4.82 o
  -2   2   9        300.13        314.50         6.19 o
  -1   2   9        365.34        359.56         7.07 o
   0   2   9         19.03         19.94         1.72 o
   1   2   9        361.26        356.72         5.95 o
   2   2   9        306.16        317.02         6.30 o
   3   2   9        260.25        252.44         6.43 o
   4   2   9        439.98        439.85         6.50 o
   5   2   9         38.32         33.83         2.01 o
   6   2   9         85.48         80.78         4.40 o
   7   2   9         53.74         50.27         4.08 o
   8   2   9         46.08         46.70         3.24 o
  -8   3   9         68.50         69.48         3.56 o
  -7   3   9         26.50         21.19         2.30 o
  -6   3   9         56.89         53.16         3.52 o
  -5   3   9         59.38         57.45         2.97 o
  -4   3   9         18.52         19.75         1.75 o
  -3   3   9        371.21        369.17         7.19 o
  -2   3   9        148.45        143.13         3.93 o
  -1   3   9        322.69        361.93         8.02 o
   0   3   9        931.04        969.86        12.08 o
   1   3   9        322.47        336.05         5.94 o
   2   3   9        149.27        139.74         3.48 o
   3   3   9        366.63        355.39         5.76 o
   4   3   9         18.78         19.47         1.57 o
   5   3   9         59.89         59.69         2.77 o
   6   3   9         56.09         51.05         3.45 o
   7   3   9         27.00         22.01         2.70 o
   8   3   9         68.08         65.73         3.58 o
  -8   4   9         41.70         38.72         3.13 o
  -7   4   9         15.12         11.74         1.42 o
  -6   4   9        178.57        170.48         5.92 o
  -5   4   9        357.46        369.20         8.15 o
  -4   4   9        672.14        640.32        18.18 o
  -3   4   9        212.94        216.79         7.24 o
  -2   4   9        302.22        283.81         6.01 o
  -1   4   9        100.40        101.36         3.27 o
   0   4   9        272.11        262.83         5.85 o
   1   4   9         99.13         99.31         2.92 o
   2   4   9        303.52        289.28         5.08 o
   3   4   9        211.83        218.74         5.20 o
   4   4   9        673.55        627.85        15.44 o
   5   4   9        359.38        324.91        10.36 o
   6   4   9        180.56        171.18         5.56 o
   7   4   9         15.29         10.39         2.06 o
   8   4   9         41.56         34.59         2.98 o
  -7   5   9         29.38         31.38         3.40 o
  -6   5   9          7.16          6.91         1.11 o
  -5   5   9         37.99         33.38         2.49 o
  -4   5   9        445.04        414.53         9.84 o
  -3   5   9        486.11        450.86        10.69 o
  -2   5   9         96.53         76.21         3.75 o
  -1   5   9         43.07         41.41         2.38 o
   0   5   9        166.29        200.08         4.42 o
   1   5   9         43.39         35.02         2.11 o
   2   5   9         97.36         81.12         3.33 o
   3   5   9        488.03        475.80         8.80 o
   4   5   9        446.52        408.38        13.42 o
   5   5   9         38.01         32.52         3.43 o
   6   5   9          6.92          9.20         1.42 o
   7   5   9         28.88         28.80         3.16 o
   8   5   9         67.32         78.09         5.81 o
  -7   6   9         65.14         70.56         6.18 o
  -6   6   9        134.90        145.25         7.03 o
  -5   6   9         38.74         37.67         3.38 o
  -4   6   9        158.22        143.55         5.90 o
  -3   6   9        197.46        190.63         8.44 o
  -2   6   9        118.22        109.69         3.86 o
  -1   6   9         63.68         61.80         3.21 o
   0   6   9        192.31        185.39         6.05 o
   1   6   9         65.01         65.11         3.28 o
   2   6   9        118.55        111.64         4.04 o
   3   6   9        196.72        186.44         7.59 o
   4   6   9        159.65        149.68         7.09 o
   5   6   9         37.86         34.50         3.39 o
   6   6   9        135.41        149.67         6.33 o
   7   6   9         65.84         74.49         6.94 o
  -6   7   9          5.57          6.33         1.45 o
  -5   7   9         39.96         40.05         3.35 o
  -4   7   9          7.43          6.86         2.34 o
  -3   7   9        188.17        186.39         6.75 o
  -2   7   9         55.24         43.57         3.29 o
  -1   7   9         73.88         73.62         4.81 o
   0   7   9        423.67        427.94        11.48 o
   1   7   9         74.05         79.14         4.32 o
   2   7   9         55.97         44.91         3.82 o
   3   7   9        185.98        188.16         9.28 o
   4   7   9          7.23          7.16         2.00 o
   5   7   9         41.07         39.75         4.49 o
   6   7   9          5.46          6.32         1.83 o
  -6   8   9         55.12         68.93         5.28 o
  -5   8   9         18.95         22.12         2.36 o
  -4   8   9         19.54         20.94         2.48 o
  -3   8   9         21.03         24.71         2.74 o
  -2   8   9         93.20         90.05         4.59 o
  -1   8   9          6.00          3.29         1.28 o
   0   8   9          1.29          1.17         1.03 o
   1   8   9          6.45          3.84         1.45 o
   2   8   9         92.69         94.48         5.37 o
   3   8   9         20.36         20.21         2.42 o
   4   8   9         19.27         18.44         3.43 o
   5   8   9         18.86         22.70         3.17 o
   6   8   9         56.49         69.13         5.76 o
  -5   9   9          3.67          5.50         0.87 o
  -4   9   9         19.27         21.90         2.30 o
  -3   9   9         56.03         59.78         2.85 o
  -2   9   9          3.63          2.74         1.05 o
  -1   9   9          5.95          7.12         1.72 o
   0   9   9         57.29         60.49         5.15 o
   1   9   9          5.64          6.32         4.23 o
   2   9   9          3.63          3.78         1.63 o
   3   9   9         56.73         61.76         3.28 o
   4   9   9         19.31         19.00         2.76 o
   5   9   9          3.85          2.39         4.31 o
  -3  10   9         23.03         27.16         1.85 o
  -2  10   9         32.34         32.78         1.95 o
  -1  10   9         18.27         16.22         1.64 o
   0  10   9         13.21         15.30         2.13 o
   1  10   9         17.94         16.24         2.07 o
   2  10   9         32.43         27.23         3.05 o
   3  10   9         23.41         17.33         5.33 o
   0  11   9          9.97         11.28         1.74 o
   0   0  10        786.54        846.20        24.40 o
   1   0  10         67.24         67.55         3.26 o
   2   0  10        183.88        192.32         3.99 o
   3   0  10         21.64         20.91         2.05 o
   4   0  10         36.02         36.81         1.77 o
   5   0  10        190.45        203.05         6.97 o
   6   0  10        268.74        228.40         7.19 o
   7   0  10          0.19         -0.07         1.46 o
   8   0  10         13.91         13.77         2.32 o
  -8   1  10         22.52         25.47         3.00 o
  -7   1  10          5.42          4.93         1.65 o
  -6   1  10        165.93        174.36         7.25 o
  -5   1  10         93.92         94.98         3.74 o
  -4   1  10        291.72        311.79         5.69 o
  -3   1  10        218.68        217.62         5.06 o
  -2   1  10        324.12        354.75         5.46 o
  -1   1  10        150.05        135.79         4.21 o
   0   1  10       1100.52       1056.82        19.67 o
   1   1  10        150.99        141.13         4.66 o
   2   1  10        321.81        347.84         8.69 o
   3   1  10        223.66        217.14         4.50 o
   4   1  10        287.76        300.24         4.76 o
   5   1  10         94.89         95.82         3.65 o
   6   1  10        166.46        168.70         6.23 o
   7   1  10          5.25          7.83         1.45 o
   8   1  10         21.91         28.80         3.06 o
  -8   2  10          0.60          1.71         1.31 o
  -7   2  10         45.01         54.15         3.18 o
  -6   2  10         83.93         79.02         3.60 o
  -5   2  10        542.51        554.08        12.50 o
  -4   2  10         30.57         32.84         2.13 o
  -3   2  10        207.99        207.18         4.54 o
  -2   2  10        113.05        108.73         3.56 o
  -1   2  10        136.50        121.64         3.91 o
   0   2  10       1100.75       1141.40        11.66 o
   1   2  10        135.33        127.55         3.26 o
   2   2  10        114.19        104.23         2.98 o
   3   2  10        209.22        194.25         4.20 o
   4   2  10         30.36         32.41         1.73 o
   5   2  10        545.09        500.91        12.60 o
   6   2  10         81.97         71.33         4.13 o
   7   2  10         44.39         52.49         3.37 o
   8   2  10          0.59          0.84         0.94 o
  -8   3  10         69.00         78.75         3.33 o
  -7   3  10        111.92        123.04         4.57 o
  -6   3  10        141.24        144.05         5.42 o
  -5   3  10        369.62        404.83        13.83 o
  -4   3  10         47.93         46.80         2.95 o
  -3   3  10        796.33        767.87        15.06 o
  -2   3  10        100.96        115.60         3.01 o
  -1   3  10        476.11        485.81         6.28 o
   0   3  10       1979.23       2042.74        30.43 o
   1   3  10        479.13        485.92         6.48 o
   2   3  10        101.73        105.44         3.10 o
   3   3  10        796.80        786.71        14.49 o
   4   3  10         47.48         45.63         2.37 o
   5   3  10        372.24        370.83         9.02 o
   6   3  10        141.91        134.48         5.44 o
   7   3  10        111.08        119.09         4.63 o
   8   3  10         68.60         81.04         3.59 o
  -7   4  10         53.60         54.34         2.54 o
  -6   4  10         74.66         75.08         3.87 o
  -5   4  10        438.15        438.60        16.91 o
  -4   4  10          3.13          3.99         1.27 o
  -3   4  10         52.21         46.32         2.98 o
  -2   4  10        977.85        903.53        15.65 o
  -1   4  10        279.54        292.91         6.22 o
   0   4  10        877.47        939.12        13.38 o
   1   4  10        276.66        288.33         5.17 o
   2   4  10        974.01        918.35        14.60 o
   3   4  10         51.62         46.58         2.55 o
   4   4  10          3.33          3.51         1.06 o
   5   4  10        441.04        417.69        11.78 o
   6   4  10         74.22         75.15         4.05 o
   7   4  10         53.64         55.70         3.47 o
   8   4  10         24.98         26.78         3.82 o
  -7   5  10          9.67         10.95         1.79 o
  -6   5  10        241.39        241.12        11.75 o
  -5   5  10         86.08         87.69         4.49 o
  -4   5  10         82.09         71.25         4.20 o
  -3   5  10        259.89        249.18         7.05 o
  -2   5  10        107.35        105.64         3.73 o
  -1   5  10        365.97        403.84         8.33 o
   0   5  10         95.17         96.22         3.85 o
   1   5  10        365.08        403.71         6.78 o
   2   5  10        107.67        104.17         3.53 o
   3   5  10        261.56        244.07         7.25 o
   4   5  10         81.60         75.08         3.95 o
   5   5  10         86.60         88.21         5.43 o
   6   5  10        240.65        239.00         8.02 o
   7   5  10          9.34         12.14         2.16 o
  -7   6  10         52.69         63.57         5.15 o
  -6   6  10         13.46         14.67         2.57 o
  -5   6  10         41.64         36.86         3.30 o
  -4   6  10        173.18        186.41         7.46 o
  -3   6  10        556.75        547.12        24.48 o
  -2   6  10        316.85        307.09         7.47 o
  -1   6  10        129.58        110.26         6.49 o
   0   6  10         10.80         11.76         1.81 o
   1   6  10        130.33        112.80         4.33 o
   2   6  10        313.80        290.53         9.64 o
   3   6  10        555.99        505.23        12.26 o
   4   6  10        174.63        191.01         8.14 o
   5   6  10         42.42         37.48         3.55 o
   6   6  10         13.49          8.04         2.25 o
   7   6  10         53.23         71.30         6.12 o
  -6   7  10          0.19          0.93         1.00 o
  -5   7  10          6.81          8.49         1.84 o
  -4   7  10        112.64        109.57         9.36 o
  -3   7  10         66.49         66.89         4.59 o
  -2   7  10         30.58         38.34         3.20 o
  -1   7  10         75.39         73.03         4.96 o
   0   7  10        543.82        484.62        12.37 o
   1   7  10         75.02         74.42         4.10 o
   2   7  10         29.80         36.56         3.57 o
   3   7  10         66.35         65.13         3.88 o
   4   7  10        114.16        114.12         7.86 o
   5   7  10          6.74          6.20         2.27 o
   6   7  10          0.20          0.37         1.87 o
  -5   8  10          1.63          0.71         0.92 o
  -4   8  10         16.81         15.64         2.16 o
  -3   8  10          3.99          5.95         1.15 o
  -2   8  10         51.91         55.12         3.51 o
  -1   8  10         52.58         55.88         3.71 o
   0   8  10         94.09         81.46         5.02 o
   1   8  10         52.57         53.84         5.21 o
   2   8  10         52.66         55.92         4.23 o
   3   8  10          3.81          1.78         1.06 o
   4   8  10         17.58         13.79         2.79 o
   5   8  10          1.59         -0.74         1.51 o
  -4   9  10         27.80         26.31         2.22 o
  -3   9  10         59.70         64.48         2.80 o
  -2   9  10          2.91          3.31         1.22 o
  -1   9  10          4.00          4.18         1.91 o
   0   9  10         94.16         80.01         4.61 o
   1   9  10          3.96          4.23         2.13 o
   2   9  10          3.20          4.40         1.17 o
   3   9  10         59.33         68.36         3.68 o
   4   9  10         27.40         30.88         4.68 o
  -3  10  10          8.27          8.66         1.41 o
  -2  10  10         63.80         68.79         2.55 o
  -1  10  10         33.10         38.50         2.26 o
   0  10  10          7.57          5.98         1.40 o
   1  10  10         33.31         33.76         2.53 o
   2  10  10         63.43         72.50         3.36 o
   3  10  10          8.39          6.10         4.04 o
   1   0  11        352.68        354.15         6.32 o
   2   0  11        419.22        400.93         5.60 o
   3   0  11        595.99        548.01         7.30 o
   4   0  11          0.46         -0.09         1.01 o
   5   0  11        191.05        195.24         7.23 o
   6   0  11         53.95         49.23         4.04 o
   7   0  11          8.21          7.41         1.61 o
   8   0  11          5.02          7.86         1.92 o
  -8   1  11          3.57          1.83         2.35 o
  -7   1  11         94.56         91.09         4.71 o
  -6   1  11         12.57         11.02         2.16 o
  -5   1  11         19.33         21.11         2.20 o
  -4   1  11        150.58        144.08         4.09 o
  -3   1  11         96.77        101.02         3.10 o
  -2   1  11        141.74        133.78         2.96 o
  -1   1  11        398.76        402.63         5.01 o
   0   1  11        763.23        743.71        14.01 o
   1   1  11        402.10        405.78         7.12 o
   2   1  11        143.69        136.19         3.41 o
   3   1  11         96.82         96.57         2.86 o
   4   1  11        151.51        145.16         3.41 o
   5   1  11         19.84         18.78         2.40 o
   6   1  11         12.87         15.39         2.34 o
   7   1  11         95.51         93.34         4.87 o
   8   1  11          3.48          3.11         1.50 o
  -8   2  11          4.25          5.58         3.11 o
  -7   2  11          9.08         10.65         2.23 o
  -6   2  11         38.34         42.41         2.95 o
  -5   2  11        296.17        290.88        10.91 o
  -4   2  11        102.95        107.21         3.87 o
  -3   2  11        360.48        340.86         6.56 o
  -2   2  11        721.70        710.69        15.19 o
  -1   2  11        278.78        282.68         6.61 o
   0   2  11         79.58         67.11         2.53 o
   1   2  11        276.65        283.72         5.43 o
   2   2  11        716.29        700.81        10.99 o
   3   2  11        362.26        339.33         6.09 o
   4   2  11        101.02        102.18         3.33 o
   5   2  11        295.47        261.51         9.15 o
   6   2  11         38.14         43.89         3.19 o
   7   2  11          8.65         10.60         1.67 o
   8   2  11          4.15          6.61         1.53 o
  -7   3  11         98.16        111.28         3.99 o
  -6   3  11         39.83         42.19         2.60 o
  -5   3  11        219.54        236.10         7.58 o
  -4   3  11        318.28        327.12        11.21 o
  -3   3  11         55.58         63.97         3.27 o
  -2   3  11         56.63         67.15         2.45 o
  -1   3  11        299.63        279.67         5.35 o
   0   3  11        292.30        287.59         4.88 o
   1   3  11        301.72        277.66         5.04 o
   2   3  11         56.79         62.05         2.64 o
   3   3  11         57.55         61.66         2.67 o
   4   3  11        320.96        317.26         9.36 o
   5   3  11        221.04        229.86        12.44 o
   6   3  11         38.72         42.16         3.09 o
   7   3  11         96.86        112.66         4.26 o
   8   3  11         39.87         47.52         4.72 o
  -7   4  11         68.78         77.89         3.66 o
  -6   4  11          9.93          8.64         1.65 o
  -5   4  11        498.98        489.66        12.75 o
  -4   4  11        160.03        143.05         6.67 o
  -3   4  11         90.15         84.04         4.57 o
  -2   4  11         59.40         59.81         2.83 o
  -1   4  11         48.73         45.48         2.26 o
   0   4  11          0.72          0.95         0.79 o
   1   4  11         47.85         43.40         2.26 o
   2   4  11         60.04         57.46         2.83 o
   3   4  11         88.22         84.20         3.48 o
   4   4  11        160.58        147.89         5.29 o
   5   4  11        497.36        434.84        11.82 o
   6   4  11         10.03         10.63         2.18 o
   7   4  11         68.02         76.37         4.89 o
  -7   5  11         25.81         29.07         3.56 o
  -6   5  11         70.90         74.84         5.22 o
  -5   5  11         17.99         15.87         2.43 o
  -4   5  11         11.30          8.10         2.38 o
  -3   5  11        569.20        523.53        12.72 o
  -2   5  11        230.27        225.89         5.18 o
  -1   5  11        188.86        185.74         5.82 o
   0   5  11        859.65        742.05        11.43 o
   1   5  11        187.73        174.53         4.92 o
   2   5  11        228.53        229.14         7.04 o
   3   5  11        565.25        533.71        11.33 o
   4   5  11         10.63         11.34         1.63 o
   5   5  11         18.23         12.32         2.42 o
   6   5  11         71.54         71.92         4.23 o
   7   5  11         25.10         25.91         4.16 o
  -6   6  11         16.57         15.31         1.72 o
  -5   6  11         96.26        101.51         4.86 o
  -4   6  11         26.37         20.37         2.32 o
  -3   6  11         30.79         26.72         2.49 o
  -2   6  11         50.90         46.28         2.97 o
  -1   6  11         72.78         67.31         3.99 o
   0   6  11        186.95        157.17         7.18 o
   1   6  11         71.99         66.01         4.64 o
   2   6  11         51.13         47.49         4.18 o
   3   6  11         30.78         27.77         2.78 o
   4   6  11         26.73         23.01         2.18 o
   5   6  11         97.16         96.66         5.15 o
   6   6  11         16.86         16.07         1.91 o
  -6   7  11         33.33         29.07        13.31 o
  -5   7  11         24.76         17.53         2.25 o
  -4   7  11         29.29         28.17         3.42 o
  -3   7  11          4.45          4.69         1.32 o
  -2   7  11         46.95         45.62         3.27 o
  -1   7  11         40.47         44.28         4.04 o
   0   7  11        588.29        531.44        12.88 o
   1   7  11         39.97         47.10         5.38 o
   2   7  11         46.96         46.68         3.95 o
   3   7  11          4.50          7.25         3.87 o
   4   7  11         29.86         32.49         2.81 o
   5   7  11         24.95         19.16         2.88 o
   6   7  11         33.78         38.31         4.64 o
  -5   8  11          6.00          6.89         2.27 o
  -4   8  11         46.93         48.13         3.24 o
  -3   8  11          6.14          4.96         1.06 o
  -2   8  11         14.50         16.04         2.05 o
  -1   8  11          8.61          9.17         1.80 o
   0   8  11        129.89        124.94         5.99 o
   1   8  11          8.71          6.70         4.00 o
   2   8  11         14.11         11.39         3.72 o
   3   8  11          6.40          8.67         1.52 o
   4   8  11         46.61         49.33         6.59 o
   5   8  11          6.27         12.68         1.90 o
  -4   9  11        100.48        106.63         4.78 o
  -3   9  11          5.29          2.99         1.10 o
  -2   9  11         43.48         45.86         2.73 o
  -1   9  11         22.33         28.10         2.86 o
   0   9  11         98.57        103.51         4.96 o
   1   9  11         22.63         22.16         3.23 o
   2   9  11         43.44         53.06         3.40 o
   3   9  11          5.23          5.66         1.70 o
   4   9  11         99.93         81.47        36.55 o
  -2  10  11          0.52          3.30         1.12 o
  -1  10  11          3.74          3.10         1.25 o
   0  10  11          3.76          5.96         1.34 o
   1  10  11          3.63          4.35         0.92 o
   2  10  11          0.58          0.48         0.63 o
   0   0  12         48.44         53.75         2.96 o
   1   0  12         98.91         94.24         2.57 o
   2   0  12        458.19        478.22         7.31 o
   3   0  12        129.79        128.79         3.65 o
   4   0  12        540.22        519.72         8.71 o
   5   0  12         71.87         67.83         3.74 o
   6   0  12        175.96        177.64         7.11 o
   7   0  12          8.81          4.26         2.13 o
   8   0  12          0.08          0.68         1.84 o
  -8   1  12         17.54         20.18         3.27 o
  -7   1  12          7.65          7.72         1.41 o
  -6   1  12        179.92        185.68         7.03 o
  -5   1  12        246.29        252.04         7.15 o
  -4   1  12         63.47         63.83         3.23 o
  -3   1  12        253.90        259.43         5.44 o
  -2   1  12         10.42         10.48         0.95 o
  -1   1  12         79.20         89.51         2.52 o
   0   1  12         77.42         72.83         2.29 o
   1   1  12         77.42         85.94         2.72 o
   2   1  12         10.62         11.71         1.16 o
   3   1  12        250.77        243.79         5.04 o
   4   1  12         63.06         65.36         2.77 o
   5   1  12        246.50        230.23         8.42 o
   6   1  12        179.42        191.81         7.42 o
   7   1  12          7.67          9.49         1.65 o
   8   1  12         17.25         20.07         3.18 o
  -7   2  12         38.74         35.21         2.75 o
  -6   2  12        150.65        158.80         5.32 o
  -5   2  12        186.09        179.87         7.12 o
  -4   2  12        180.04        169.43         5.42 o
  -3   2  12         27.96         28.48         2.01 o
  -2   2  12         90.96        102.70         3.36 o
  -1   2  12        240.71        240.23         4.32 o
   0   2  12        368.61        391.91         6.47 o
   1   2  12        244.53        235.59         5.06 o
   2   2  12         91.96        101.89         3.62 o
   3   2  12         28.35         31.17         2.02 o
   4   2  12        181.79        171.54         4.93 o
   5   2  12        188.87        171.63         7.38 o
   6   2  12        152.14        138.98         6.31 o
   7   2  12         38.72         37.32         2.94 o
  -7   3  12         44.41         42.10         4.02 o
  -6   3  12         32.29         32.54         2.54 o
  -5   3  12         78.12         69.21         3.92 o
  -4   3  12         31.09         28.83         2.57 o
  -3   3  12         15.58         11.32         1.54 o
  -2   3  12        112.43        107.62         3.48 o
  -1   3  12         25.30         23.54         1.49 o
   0   3  12        220.13        188.51         4.12 o
   1   3  12         25.54         24.58         1.80 o
   2   3  12        110.82        103.63         3.72 o
   3   3  12         16.10         14.47         1.78 o
   4   3  12         31.98         23.08         2.20 o
   5   3  12         78.89         66.12         4.73 o
   6   3  12         32.25         29.86         3.04 o
   7   3  12         44.94         43.10         2.97 o
  -7   4  12         11.19         12.48         2.51 o
  -6   4  12         51.58         58.51         5.37 o
  -5   4  12         36.50         35.76         2.89 o
  -4   4  12         26.61         25.50         3.18 o
  -3   4  12        143.51        138.26         6.61 o
  -2   4  12        299.17        299.98         6.26 o
  -1   4  12        226.35        211.84         5.17 o
   0   4  12         11.20         16.74         2.04 o
   1   4  12        226.13        202.20         6.14 o
   2   4  12        300.04        307.78         8.16 o
   3   4  12        144.09        147.57         5.90 o
   4   4  12         27.25         27.96         3.33 o
   5   4  12         36.15         33.78         2.79 o
   6   4  12         51.80         52.89         3.80 o
   7   4  12         10.91         12.04         3.19 o
  -6   5  12         10.32         10.31         1.81 o
  -5   5  12         18.77         16.70         3.11 o
  -4   5  12        101.61         97.45         5.49 o
  -3   5  12         29.69         26.99         3.15 o
  -2   5  12          7.85          6.35         1.38 o
  -1   5  12        211.37        206.98         6.80 o
   0   5  12        130.16        118.59         4.75 o
   1   5  12        211.78        199.88         7.94 o
   2   5  12          7.85          6.95         1.61 o
   3   5  12         30.74         22.89         3.09 o
   4   5  12        102.51        101.50         4.83 o
   5   5  12         19.23         21.80         2.74 o
   6   5  12         10.37          7.74         2.61 o
   7   5  12         40.45         55.69         4.89 o
  -6   6  12         16.35         12.92         4.53 o
  -5   6  12         59.52         54.79         4.31 o
  -4   6  12         43.51         40.63         2.93 o
  -3   6  12        190.12        189.76         6.33 o
  -2   6  12         77.24         63.74         3.53 o
  -1   6  12        176.67        156.67         5.22 o
   0   6  12         32.72         35.54         3.73 o
   1   6  12        174.60        153.24         6.97 o
   2   6  12         77.39         66.40         3.96 o
   3   6  12        191.27        194.54         7.64 o
   4   6  12         44.44         47.36         3.09 o
   5   6  12         59.27         66.33         4.09 o
   6   6  12         16.74         16.02         2.13 o
  -5   7  12          5.88          1.88         0.92 o
  -4   7  12         30.24         36.18         3.34 o
  -3   7  12         78.63         76.53         3.37 o
  -2   7  12         84.88         78.42         4.16 o
  -1   7  12        198.22        193.87         6.91 o
   0   7  12          1.93          3.39         2.27 o
   1   7  12        196.62        191.27         7.43 o
   2   7  12         84.86         78.46         4.89 o
   3   7  12         78.39         75.37         3.94 o
   4   7  12         30.29         37.26         3.09 o
   5   7  12          5.88          7.53         1.89 o
  -4   8  12          0.61          0.54         0.73 o
  -3   8  12         29.25         32.19         2.54 o
  -2   8  12         11.49         11.28         1.80 o
  -1   8  12          0.60          0.68         1.16 o
   0   8  12        215.73        199.70         6.16 o
   1   8  12          0.58          3.98         2.27 o
   2   8  12         11.91         15.07         2.08 o
   3   8  12         29.43         33.13         2.33 o
   4   8  12          0.63         -1.89         2.22 o
  -3   9  12         21.51         20.94         1.86 o
  -2   9  12          5.87          5.66         0.94 o
  -1   9  12         19.99         21.99         2.25 o
   0   9  12          4.14          4.00         1.46 o
   1   9  12         19.64         23.02         2.05 o
   2   9  12          5.95          6.21         2.31 o
   3   9  12         21.03         24.10         3.48 o
   1   0  13         52.24         53.87         2.06 o
   2   0  13        158.72        161.96         3.65 o
   3   0  13         52.11         48.25         2.34 o
   4   0  13          7.71          7.48         2.85 o
   5   0  13         14.44         10.81         2.70 o
   6   0  13        153.24        156.48         6.70 o
   7   0  13          1.55          1.03         1.27 o
  -7   1  13         22.63         30.04         3.26 o
  -6   1  13         19.94         18.17         3.31 o
  -5   1  13         23.04         21.00         2.63 o
  -4   1  13        295.35        276.12         8.40 o
  -3   1  13         39.28         31.78         1.94 o
  -2   1  13        370.83        355.81         7.52 o
  -1   1  13         11.20         12.27         1.11 o
   0   1  13         20.11         17.08         1.27 o
   1   1  13         11.56         14.49         1.14 o
   2   1  13        369.35        331.26         6.54 o
   3   1  13         40.46         34.85         2.23 o
   4   1  13        296.02        269.29         9.04 o
   5   1  13         22.65         14.90         2.55 o
   6   1  13         20.09         21.66         2.56 o
   7   1  13         22.75         23.87         2.27 o
  -7   2  13         28.38         32.38         2.88 o
  -6   2  13        114.44        114.80         5.08 o
  -5   2  13         86.04         83.16         4.89 o
  -4   2  13        321.03        317.77         8.75 o
  -3   2  13        409.78        394.40         9.48 o
  -2   2  13        181.53        174.88         4.37 o
  -1   2  13        247.84        248.27         5.05 o
   0   2  13       1127.34       1109.29        11.54 o
   1   2  13        249.05        243.12         5.26 o
   2   2  13        182.48        174.66         4.56 o
   3   2  13        406.95        391.66         8.35 o
   4   2  13        321.82        313.38         6.65 o
   5   2  13         83.74         77.24         4.83 o
   6   2  13        115.24        103.37         5.14 o
   7   2  13         28.43         31.49         2.53 o
  -7   3  13         38.58         35.60         4.45 o
  -6   3  13          4.41          5.23         1.17 o
  -5   3  13         23.56         24.44         2.79 o
  -4   3  13         37.74         38.03         3.01 o
  -3   3  13         61.61         60.06         4.45 o
  -2   3  13        544.84        537.51         7.54 o
  -1   3  13        220.85        200.62         4.18 o
   0   3  13        116.69        127.99         4.40 o
   1   3  13        222.76        206.83         4.96 o
   2   3  13        542.86        497.59        11.69 o
   3   3  13         61.69         56.35         3.54 o
   4   3  13         38.74         42.32         2.80 o
   5   3  13         23.91         22.29         2.82 o
   6   3  13          4.50          2.16         2.75 o
   7   3  13         38.80         32.60         2.82 o
  -6   4  13          4.21          4.22         1.61 o
  -5   4  13         31.85         31.45         2.58 o
  -4   4  13         35.47         30.90         2.56 o
  -3   4  13        397.52        387.21         9.30 o
  -2   4  13         14.43         16.35         1.88 o
  -1   4  13        384.48        357.46        11.06 o
   0   4  13        147.40        118.28         5.12 o
   1   4  13        384.98        334.15        12.76 o
   2   4  13         14.21         11.67         2.06 o
   3   4  13        401.80        391.84         9.07 o
   4   4  13         35.70         32.58         2.59 o
   5   4  13         32.21         31.43         3.10 o
   6   4  13          4.56          0.35         2.25 o
  -6   5  13         17.77         17.96         1.73 o
  -5   5  13         13.70         15.03         1.91 o
  -4   5  13          3.85          0.98         1.45 o
  -3   5  13          4.22          6.43         1.54 o
  -2   5  13        107.37        107.07         3.98 o
  -1   5  13        141.67        136.26         7.88 o
   0   5  13        217.48        203.48         6.82 o
   1   5  13        141.13        137.41         6.91 o
   2   5  13        106.83        106.50         4.97 o
   3   5  13          4.14          4.60         1.57 o
   4   5  13          3.98          1.60         1.10 o
   5   5  13         13.78         15.10         2.22 o
   6   5  13         17.35         19.09         2.64 o
  -5   6  13         59.82         61.79         3.49 o
  -4   6  13         11.68         10.38         1.87 o
  -3   6  13         51.86         54.86         2.99 o
  -2   6  13        178.05        182.97         6.76 o
  -1   6  13         10.23         13.46         1.54 o
   0   6  13         88.67         69.69         4.82 o
   1   6  13          9.84          8.41         2.07 o
   2   6  13        178.52        179.12         6.15 o
   3   6  13         52.72         55.21         3.42 o
   4   6  13         11.48         12.66         1.64 o
   5   6  13         60.60         59.66         3.57 o
  -5   7  13         26.09         26.72        11.06 o
  -4   7  13         43.58         36.43        10.15 o
  -3   7  13         35.21         35.14         2.55 o
  -2   7  13          6.92          7.66         1.38 o
  -1   7  13        100.37         87.51         3.71 o
   0   7  13          9.45         10.51         2.19 o
   1   7  13        101.09         95.41         4.42 o
   2   7  13          7.13          9.82         2.05 o
   3   7  13         35.40         39.56         2.76 o
   4   7  13         43.11         44.62         3.41 o
   5   7  13         26.20         32.51         2.79 o
  -4   8  13         10.77         10.24         1.61 o
  -3   8  13          1.25          1.08         0.67 o
  -2   8  13         36.21         35.78         3.22 o
  -1   8  13          9.88          8.15         1.57 o
   0   8  13        114.92        121.64         4.52 o
   1   8  13          9.81          9.06         1.81 o
   2   8  13         35.40         41.37         2.64 o
   3   8  13          1.16          1.56         0.87 o
   4   8  13         10.68         14.46         2.07 o
  -2   9  13         18.77         19.68         1.70 o
  -1   9  13          7.78          6.51         1.01 o
   0   9  13          1.33          1.24         0.87 o
   1   9  13          7.82          4.42         0.87 o
   2   9  13         18.68         19.18         2.30 o
   0   0  14       1603.19       1420.62        20.63 o
   1   0  14         12.22         18.05         1.44 o
   2   0  14        232.32        237.96         4.73 o
   3   0  14        648.69        645.12        23.35 o
   4   0  14        168.90        156.10         6.40 o
   5   0  14         14.35         10.42         1.82 o
   6   0  14          0.43          0.81         1.54 o
   7   0  14          0.17          0.23         1.32 o
  -7   1  14         18.09         14.88         2.50 o
  -6   1  14         56.30         61.92         4.78 o
  -5   1  14         31.92         31.64         3.15 o
  -4   1  14         76.53         71.80         3.93 o
  -3   1  14         60.32         63.07         3.31 o
  -2   1  14        199.69        187.52         5.80 o
  -1   1  14        338.55        333.69         6.26 o
   0   1  14          5.41          5.50         0.80 o
   1   1  14        335.06        328.72         6.41 o
   2   1  14        200.08        178.57         4.80 o
   3   1  14         61.20         58.87         3.48 o
   4   1  14         77.04         68.77         3.91 o
   5   1  14         32.35         36.47         4.41 o
   6   1  14         57.09         64.14         5.00 o
   7   1  14         17.94         15.92         1.98 o
  -7   2  14         63.47         75.36         5.58 o
  -6   2  14         17.51         18.72         2.00 o
  -5   2  14         11.15         10.84         1.85 o
  -4   2  14         19.60         15.84         2.12 o
  -3   2  14        432.30        394.92         9.54 o
  -2   2  14         23.17         19.94         2.13 o
  -1   2  14        103.23        101.68         2.99 o
   0   2  14         16.67         18.35         1.41 o
   1   2  14        102.88        102.03         3.22 o
   2   2  14         22.90         24.13         2.35 o
   3   2  14        434.16        375.15         8.26 o
   4   2  14         19.83         20.44         3.11 o
   5   2  14         11.20         11.00         2.53 o
   6   2  14         17.54         21.24         2.27 o
   7   2  14         63.82         71.52         5.73 o
  -6   3  14         18.99         13.19         2.23 o
  -5   3  14         83.88         88.08         5.75 o
  -4   3  14          0.72          3.10         1.27 o
  -3   3  14          4.09          1.27         1.50 o
  -2   3  14        397.16        396.89        10.42 o
  -1   3  14         21.64         24.22         2.25 o
   0   3  14        247.61        220.74         7.45 o
   1   3  14         21.87         26.07         2.32 o
   2   3  14        397.17        356.32         8.09 o
   3   3  14          4.17          2.76         1.30 o
   4   3  14          0.80          3.63         1.21 o
   5   3  14         84.26         89.22         4.86 o
   6   3  14         19.06         20.92         2.10 o
  -6   4  14          3.90          2.57         0.96 o
  -5   4  14         39.31         45.41         3.29 o
  -4   4  14         35.55         38.41         2.59 o
  -3   4  14         68.08         71.71         3.90 o
  -2   4  14        220.08        227.73         8.15 o
  -1   4  14          8.00          6.94         1.54 o
   0   4  14         18.01         15.81         2.18 o
   1   4  14          7.98          6.60         2.22 o
   2   4  14        221.56        206.77         6.81 o
   3   4  14         66.03         62.33         3.02 o
   4   4  14         35.02         39.45         2.65 o
   5   4  14         39.69         39.03         3.47 o
   6   4  14          3.95          5.45         1.33 o
  -6   5  14         10.86         16.14         2.76 o
  -5   5  14          9.02          6.83         1.74 o
  -4   5  14         10.62         11.52         1.50 o
  -3   5  14        124.44        125.96         6.26 o
  -2   5  14         99.08         99.17         3.75 o
  -1   5  14        107.67        107.99         4.03 o
   0   5  14         28.43         28.47         2.55 o
   1   5  14        106.78         99.72         5.59 o
   2   5  14         97.59         94.27         5.34 o
   3   5  14        124.52        124.60         5.01 o
   4   5  14         11.00         12.11         1.49 o
   5   5  14          9.08          5.65         1.52 o
  -5   6  14         26.61         22.33         5.64 o
  -4   6  14          6.26          6.79         1.16 o
  -3   6  14          1.98          4.19         1.52 o
  -2   6  14         39.92         43.82         2.41 o
  -1   6  14          5.04          2.47         1.27 o
   0   6  14         38.16         41.85         3.61 o
   1   6  14          4.70          4.81         1.78 o
   2   6  14         40.26         48.86         3.13 o
   3   6  14          2.04          3.91         1.37 o
   4   6  14          6.15          5.51         1.15 o
   5   6  14         26.34         30.42         2.38 o
  -4   7  14         83.63         77.54        10.36 o
  -3   7  14          6.88          6.17         1.78 o
  -2   7  14         13.59         15.19         1.44 o
  -1   7  14         17.47         17.76         1.67 o
   0   7  14         26.24         27.43         2.47 o
   1   7  14         16.96         19.55         2.37 o
   2   7  14         13.03         14.10         2.84 o
   3   7  14          7.17          6.91         1.38 o
   4   7  14         84.33         88.34         3.71 o
  -3   8  14         28.78         27.52         2.04 o
  -2   8  14         12.34         10.56         1.25 o
  -1   8  14         12.52         10.72         1.33 o
   0   8  14          2.28         -0.40         1.24 o
   1   8  14         12.05         12.58         1.41 o
   2   8  14         12.16         11.57         1.64 o
   3   8  14         29.12         30.95         4.27 o
   0   9  14         51.89         44.76         4.10 o
   1   0  15        128.48        115.80         4.63 o
   2   0  15         10.34         10.62         1.93 o
   3   0  15        300.03        280.98         8.64 o
   4   0  15         58.05         53.06         3.41 o
   5   0  15         76.89         82.37         5.37 o
   6   0  15         20.25         24.80         2.93 o
  -6   1  15         21.14         21.01         2.81 o
  -5   1  15         67.20         71.82         5.20 o
  -4   1  15          1.80          4.67         2.37 o
  -3   1  15         55.74         55.90         3.20 o
  -2   1  15        197.70        199.09         5.94 o
  -1   1  15        369.31        342.19         8.19 o
   0   1  15         39.94         33.96         2.65 o
   1   1  15        370.44        339.98         7.19 o
   2   1  15        200.63        193.52         6.91 o
   3   1  15         55.58         49.79         3.47 o
   4   1  15          1.78          0.76         1.33 o
   5   1  15         67.63         77.89         5.52 o
   6   1  15         21.16         21.04         2.86 o
  -6   2  15         22.87         20.08         2.94 o
  -5   2  15         12.17         12.36         1.63 o
  -4   2  15         56.11         52.00         3.36 o
  -3   2  15         51.03         42.41         3.40 o
  -2   2  15        105.09         97.20         4.27 o
  -1   2  15         81.86         75.90         3.47 o
   0   2  15        229.04        214.43         6.35 o
   1   2  15         80.97         75.62         3.49 o
   2   2  15        105.05         87.51         4.60 o
   3   2  15         51.95         40.59         2.93 o
   4   2  15         55.91         53.49         3.21 o
   5   2  15         12.87         16.64         3.04 o
   6   2  15         22.37         24.78         2.84 o
  -6   3  15         65.45         74.72         6.07 o
  -5   3  15         53.42         51.10         4.28 o
  -4   3  15          2.89          3.14         1.28 o
  -3   3  15          9.38          5.55         1.65 o
  -2   3  15         58.58         58.97         2.94 o
  -1   3  15        450.33        410.18         8.74 o
   0   3  15        126.37        105.24         4.57 o
   1   3  15        449.82        424.03        10.53 o
   2   3  15         57.58         55.71         3.31 o
   3   3  15          8.85          7.60         1.45 o
   4   3  15          2.71          6.21         1.76 o
   5   3  15         53.98         52.72         4.52 o
   6   3  15         65.99         76.31         4.42 o
  -6   4  15         13.27         21.17         3.02 o
  -5   4  15         47.78         50.09         3.89 o
  -4   4  15        176.55        182.77         5.74 o
  -3   4  15        129.71        128.22         5.25 o
  -2   4  15        111.33        122.41         4.13 o
  -1   4  15          2.84          6.31         1.49 o
   0   4  15        126.98        113.22         5.07 o
   1   4  15          2.65          1.34         1.27 o
   2   4  15        111.31        106.27         4.39 o
   3   4  15        130.50        126.68         4.56 o
   4   4  15        175.58        171.76         5.64 o
   5   4  15         47.82         47.37         4.07 o
  -5   5  15         10.15         10.64         4.11 o
  -4   5  15          7.83          6.98         1.34 o
  -3   5  15         16.24         17.45         1.75 o
  -2   5  15          8.71         10.60         1.26 o
  -1   5  15         62.23         63.03         3.29 o
   0   5  15         58.19         55.42         3.06 o
   1   5  15         62.97         57.67         4.44 o
   2   5  15          8.63          6.54         1.52 o
   3   5  15         15.76         15.53         1.99 o
   4   5  15          7.97          7.11         0.98 o
   5   5  15          9.96          9.44         1.91 o
  -4   6  15         27.77         23.10         1.94 o
  -3   6  15          5.65          7.97         1.34 o
  -2   6  15          0.73         -0.35         0.63 o
  -1   6  15         25.24         26.41         2.04 o
   0   6  15          0.03         -0.92         1.42 o
   1   6  15         25.16         24.43         3.20 o
   2   6  15          0.68          0.66         1.72 o
   3   6  15          5.53          7.21         1.44 o
   4   6  15         28.15         29.39         2.96 o
  -3   7  15         22.36         19.76         2.02 o
  -2   7  15         67.45         69.99         2.99 o
  -1   7  15         24.04         30.65         2.29 o
   0   7  15          1.76          3.42         1.05 o
   1   7  15         24.23         24.31         1.72 o
   2   7  15         66.52         70.90         3.28 o
   3   7  15         22.10         23.40         1.77 o
  -2   8  15         44.28         23.22         3.30 o
  -1   8  15         57.73         75.64         4.00 o
   0   8  15          2.66          4.26         0.88 o
   1   8  15         58.39         63.97         3.76 o
   0   0  16         32.00         31.40         4.18 o
   1   0  16          1.46         -0.31         1.28 o
   2   0  16         21.83         20.38         1.82 o
   3   0  16         18.02         17.89         2.18 o
   4   0  16         13.72         14.11         1.93 o
   5   0  16         29.58         26.76         2.33 o
   6   0  16          3.84          6.67         1.40 o
  -6   1  16         25.23         30.95         3.74 o
  -5   1  16         43.45         43.85         2.84 o
  -4   1  16          7.54         10.91         1.56 o
  -3   1  16        334.13        330.56         9.20 o
  -2   1  16        353.67        342.48         8.00 o
  -1   1  16        240.13        220.41         7.08 o
   0   1  16         20.59         16.77         2.01 o
   1   1  16        240.28        224.64         6.18 o
   2   1  16        353.35        336.13         7.12 o
   3   1  16        333.02        325.61         8.08 o
   4   1  16          7.32         10.41         1.65 o
   5   1  16         43.78         47.63         4.04 o
   6   1  16         24.87         27.97         2.66 o
  -6   2  16          3.33          4.69         1.46 o
  -5   2  16         10.64         15.07         3.88 o
  -4   2  16          3.39          4.96         1.46 o
  -3   2  16         36.37         32.24         2.72 o
  -2   2  16         55.47         61.90         3.43 o
  -1   2  16        173.24        169.69         5.57 o
   0   2  16         74.48         62.52         3.67 o
   1   2  16        173.53        176.68         5.05 o
   2   2  16         55.36         58.35         2.98 o
   3   2  16         36.46         34.55         2.82 o
   4   2  16          3.35          4.57         1.17 o
   5   2  16         10.59         14.25         2.35 o
   6   2  16          3.45          3.86         1.41 o
  -5   3  16         61.09         69.88         4.26 o
  -4   3  16        143.85        158.28         5.07 o
  -3   3  16         24.88         22.41         2.30 o
  -2   3  16        116.31        111.86         4.34 o
  -1   3  16         21.83         19.90         2.06 o
   0   3  16          7.21         11.67         1.67 o
   1   3  16         22.09         24.31         2.04 o
   2   3  16        115.73        111.98         4.40 o
   3   3  16         24.49         24.48         2.06 o
   4   3  16        143.47        151.85         5.84 o
   5   3  16         60.99         70.05         4.55 o
  -5   4  16          1.02         -1.04         1.04 o
  -4   4  16         17.39         16.89         1.81 o
  -3   4  16         15.27         14.55         1.77 o
  -2   4  16          5.21          7.02         1.41 o
  -1   4  16         52.87         58.31         3.26 o
   0   4  16         12.94         13.81         1.85 o
   1   4  16         53.07         52.81         3.18 o
   2   4  16          5.10          5.78         1.32 o
   3   4  16         14.85         17.41         1.80 o
   4   4  16         17.19         16.26         2.07 o
   5   4  16          0.99          4.03         1.57 o
  -4   5  16         14.23         14.16         1.51 o
  -3   5  16         36.46         38.06         2.62 o
  -2   5  16         26.15         24.63         1.77 o
  -1   5  16        187.16        185.63         5.32 o
   0   5  16         36.64         35.75         2.70 o
   1   5  16        186.86        200.86         6.20 o
   2   5  16         25.63         24.33         2.04 o
   3   5  16         36.26         39.12         2.71 o
   4   5  16         14.28         15.17         2.42 o
  -3   6  16         18.63         15.90         2.44 o
  -2   6  16          3.79          5.02         1.01 o
  -1   6  16          8.74          6.93         1.09 o
   0   6  16        115.91        126.02         4.43 o
   1   6  16          8.88          8.54         1.30 o
   2   6  16          4.18          2.23         1.07 o
   3   6  16         18.93         21.49         1.84 o
  -2   7  16         12.72          9.34         2.31 o
  -1   7  16          9.95         11.19         1.45 o
   0   7  16         61.48         70.14         2.94 o
   1   7  16          9.49          8.97         1.41 o
   2   7  16         12.40         15.80         1.65 o
   1   0  17         63.47         66.83         3.96 o
   2   0  17          6.17          6.11         1.40 o
   3   0  17         51.61         52.78         3.14 o
   4   0  17         15.35         11.90         1.43 o
   5   0  17         13.86         14.36         2.44 o
  -5   1  17         30.80         33.67         2.77 o
  -4   1  17         29.69         33.49         2.75 o
  -3   1  17         63.80         64.66         3.48 o
  -2   1  17          2.20          2.84         1.30 o
  -1   1  17         54.31         63.78         3.79 o
   0   1  17         71.22         71.98         4.06 o
   1   1  17         54.42         58.24         3.15 o
   2   1  17          2.21          0.95         0.82 o
   3   1  17         63.38         59.43         3.32 o
   4   1  17         29.55         30.05         2.19 o
   5   1  17         30.94         34.87         3.16 o
  -5   2  17         88.96        102.36         4.67 o
  -4   2  17        128.05        146.99         5.31 o
  -3   2  17         47.56         47.92         2.98 o
  -2   2  17          5.63          4.65         1.03 o
  -1   2  17         48.76         57.02         3.61 o
   0   2  17         37.49         36.59         2.58 o
   1   2  17         48.70         57.97         2.85 o
   2   2  17          5.78          3.30         1.27 o
   3   2  17         46.84         46.42         2.95 o
   4   2  17        127.66        131.23         6.36 o
   5   2  17         88.84         99.35         4.86 o
  -5   3  17         53.39         60.19         4.82 o
  -4   3  17         37.55         39.78         2.75 o
  -3   3  17         53.88         60.18         3.15 o
  -2   3  17        120.33        143.94         4.48 o
  -1   3  17          6.31          7.85         1.46 o
   0   3  17        114.44        116.00         4.39 o
   1   3  17          6.39          4.62         1.47 o
   2   3  17        117.96        124.74         4.36 o
   3   3  17         53.64         59.52         3.13 o
   4   3  17         37.86         39.50         2.75 o
   5   3  17         52.70         57.05         3.58 o
  -4   4  17        105.11        114.39         4.08 o
  -3   4  17          8.97         10.17         1.46 o
  -2   4  17         33.13         37.81         2.66 o
  -1   4  17         12.48         13.19         1.64 o
   0   4  17          4.23          4.40         1.04 o
   1   4  17         12.21         15.60         1.67 o
   2   4  17         33.82         34.24         2.32 o
   3   4  17          9.27         10.68         1.35 o
   4   4  17        105.72        119.40         5.60 o
  -3   5  17         47.32         55.74         3.10 o
  -2   5  17         27.72         26.47         2.00 o
  -1   5  17        137.38        142.38         5.67 o
   0   5  17         93.94         81.36         5.37 o
   1   5  17        138.64        158.89         6.65 o
   2   5  17         27.07         27.33         1.80 o
   3   5  17         47.09         53.87         2.99 o
  -2   6  17          1.35         -0.47         1.33 o
  -1   6  17         26.71         31.96         2.77 o
   0   6  17         12.59         14.91         1.77 o
   1   6  17         26.40         32.37         2.12 o
   2   6  17          1.39          3.39         0.87 o
   0   0  18        122.37        125.95         8.05 o
   1   0  18         10.88         11.02         1.63 o
   2   0  18        116.84        125.38         4.57 o
   3   0  18          4.93          4.36         1.39 o
   4   0  18         41.76         59.72         3.11 o
  -4   1  18         46.60         48.32         2.73 o
  -3   1  18         53.01         55.46         3.45 o
  -2   1  18        108.68        123.92         4.54 o
  -1   1  18         56.32         58.34         3.36 o
   0   1  18         85.46         96.06         4.35 o
   1   1  18         55.30         59.37         3.38 o
   2   1  18        108.24        126.26         4.76 o
   3   1  18         53.23         49.26         2.71 o
   4   1  18         45.99         50.68         2.36 o
  -4   2  18         68.19         72.22         3.27 o
  -3   2  18         28.70         30.39         2.19 o
  -2   2  18         42.36         42.35         3.33 o
  -1   2  18         24.82         28.84         2.50 o
   0   2  18          4.69          7.03         1.58 o
   1   2  18         24.25         27.52         2.01 o
   2   2  18         42.14         45.16         2.75 o
   3   2  18         28.73         27.04         2.00 o
   4   2  18         69.69         72.05         4.03 o
  -4   3  18         46.03         49.24         4.34 o
  -3   3  18         22.41         23.22         1.78 o
  -2   3  18          1.94          1.04         1.66 o
  -1   3  18         16.81         17.02         2.02 o
   0   3  18         19.50         17.95         1.96 o
   1   3  18         16.77         18.25         1.87 o
   2   3  18          1.65          0.08         0.68 o
   3   3  18         22.22         28.38         1.92 o
   4   3  18         46.09         52.94         4.86 o
  -3   4  18         33.18         37.76         2.39 o
  -2   4  18          8.74         10.22         1.63 o
  -1   4  18         17.39         19.11         1.90 o
   0   4  18         49.81         56.75         2.67 o
   1   4  18         17.70         18.90         1.55 o
   2   4  18          8.88         11.61         1.34 o
   3   4  18         33.02         34.70         2.32 o
  -2   5  18         13.74         11.02         2.10 o
  -1   5  18         17.41         17.76         1.87 o
   0   5  18         79.06         89.09         3.94 o
   1   5  18         18.26         20.07         1.76 o
   2   5  18         13.82         14.45         1.97 o
   1   0  19         11.82         13.88         1.66 o
   2   0  19         84.34         88.30         4.04 o
   3   0  19         29.27         33.76         2.99 o
  -3   1  19         19.40         18.67         2.17 o
  -2   1  19         17.08         19.00         2.01 o
  -1   1  19          4.99          4.56         1.31 o
   0   1  19         10.14         10.20         1.48 o
   1   1  19          5.07          4.61         1.10 o
   2   1  19         16.83         18.37         2.45 o
   3   1  19         19.25         17.49         2.18 o
  -3   2  19          0.66         -1.40         1.40 o
  -2   2  19         19.04         19.87         2.15 o
  -1   2  19         38.58         43.63         2.51 o
   0   2  19         10.93         14.09         1.66 o
   1   2  19         37.62         37.61         2.65 o
   2   2  19         19.08         18.29         2.42 o
   3   2  19          0.73          0.75         1.19 o
  -2   3  19         27.92         30.24         2.30 o
  -1   3  19          8.00          7.59         1.30 o
   0   3  19         13.76         12.18         1.41 o
   1   3  19          8.29          7.97         1.46 o
   2   3  19         28.33         31.22         2.22 o
  -1   4  19         44.76         45.32         3.43 o
   0   4  19          0.37          1.52         1.09 o
   1   4  19         45.36         46.61         3.20 o
   0   0  20          4.21          0.27         2.20 o
   1   0  20        111.23        122.70         5.61 o
   2   0  20          6.32          5.57         1.37 o
  -2   1  20         67.51         74.70         3.81 o
  -1   1  20         20.13         24.26         2.01 o
   0   1  20          0.90          1.26         0.61 o
   1   1  20         20.50         22.46         2.57 o
   2   1  20         67.51         65.03         6.39 o
  -1   2  20         10.76         12.56         1.35 o
   0   2  20          0.75          0.35         1.25 o
   1   2  20         10.69         10.66         2.43 o
                                                
